# Supplementary material for: Integrated microRNA and mRNA expression profiling reveals a complex network regulating pomegranate (Punica granatum L.) seed hardness
Source: Sci Rep. 2018 Jun 18;8:9292. doi: 10.1038/s41598-018-27664-y (PMC6006261; doi:10.1038/s41598-018-27664-y)
Supplement: Supplementary file 2 — Dataset 1 [file 41598_2018_27664_MOESM2_ESM.xls]

## Sheet: Sheet1
Supplementary Table S4 The predicted novel miRNAs in the study.
miRNA id	Chromosome	Strand	Sequence(mature)	Sequence(star)	Start	End	Sequence(precursor)
novel_mir1	scaffold1	+	TGCACGCCTTGTCTGATGACCTAG	TTGGATTGGTCAGATGTGATC	88988	89117	AAAGATGATGTAGTATAGTGGTGCACGCCTTGTCTGATGACCTAGAGGTCACATGTTCAATACCCGGTGTGACCTCCACAGAGGTTGGATTGGTCAGATGTGATCCATCTTGACTATTTAAATATCTTA
novel_mir2	scaffold1	+	GATGGAATCGAGATCACAGAAGGCGC	CCCTCTATATCCTCGATTCCATGCA	912096	912333	AGTTAATTTGGATGGAATCGAGATCACAGAAGGCGCCGGCGATCCCAATCGAAGGGTGGTGGTCGGAATTAAGGCCCTCATCCCTCGGAATTGAAAAATTCCAAAAAGTTGAGATTCTCCCGATTCCGGATGATGGAGCCACGATTTCGACCATCACCCTGATTGGGGTTGCCGACGCCCTTCATCCAACTGGGGTTGTCGGCACCCTCTATATCCTCGATTCCATGCAAATTAATG
novel_mir3	scaffold1	+	AGAAATCACAGAGAGCGTCGACGACCCCA	GGTCGATGGCGCCCTCTATAACATCGAT	919236	919465	AGATGGAATAGAAATCACAGAGAGCGTCGACGACCCCAATCGAGGGGTGGTGGCCGAAATCTAAGCCCTCCACCGCCTAGAATCAGGAGAATCCTCATATTGGAGATTCTCCTTATTCCAGCGAGTGAAACCACGTCCTCAGCTATCACCCCCTCCCCCCAATTGGGGTCGCCGACGACCTCCCCTTCGATTGTGGTCGATGGCGCCCTCTATAACATCGATTCCATCC
novel_mir4	scaffold1	+	TATATGGGTGTATTATGGGAT	GACTGTAGCCGGCCCATAATGTTTGA	1405217	1405367	TCTAGTGGTTAAGTATCAAGCGCTCCACTTGAATATCACGAGTTCGAATCTCACTGAGAACGTAGCTCGCTACTATATGGGTGTATTATGGGATGACTGTAGCCGGCCCATAATGTTTGATCCAGTGGACCTTGAATTTAATTTACTAGT
novel_mir5	scaffold1	-	GGGCCCGCCATTAAATTCTAGATGCCGACC	ACGGCACCTGAGTTTATGCTTGCCCGTA	2203233	2203521	TGGTCAATAATTGTAGGAAGTGGATATGCCTTGGAGTATCTGACTGGGCACTGGCTGCTCCATAGGAGCATATCCAACGGCACCTGAGTTTATGCTTGCCCGTATGGGCTCCCCATGTGGATGGTTCTGATTTGCTATCCGTCGGCACATAGAACCATCATTTTTTTTTTGTCGATGGTGTCCGGCGCCGTAGCAACCGACTAGTCCACTGGGCGGTGTATTGTAGGGGGGCCCGCCATTAAATTCTAGATGCCGACCCCCGAGAGAATCGAACCCTGGACTTGACCT
novel_mir6	scaffold1	+	GTGGGCCGATCCGACTCGACTAGATTAGCA	AATTTAATCAAAGCTGAATCGGTCTATTAA	2225333	2225538	AAGGTTCGGATCTTGTAGATAGAAAAAAAATTTGTTGGGAGAGCTTCAGATTTTAGTGGGCCGATCCGACTCGACTAGATTAGCATCGTCACCATAGTATTCGAAAGTCCAATGACCCCCAACTAATTTAATCAAAGCTGAATCGGTCTATTAAGGGGTAAAACTTTCCCAATCAAAGATTTATTCATTCACAGATTTGAACCTA
novel_mir7	scaffold1	+	CTTAGTGGGCAGATCCGACTCGAC	AGCTGAATCGGTCCATTAAGGGGT	2226973	2227104	AGAGAGTTTTACCTCTTAGTGGGCAGATCCGACTCGACTACATTAGCAGTGTCACCATAGTATTCGAAAGTCTAATGACCCCCGACTAATTTCATCAAGCTGAATCGGTCCATTAAGGGGTAAAATTTTCC
novel_mir8	scaffold1	+	TCGTAATTAAACATGTCGTGTTCGTGTTTA	ACACGACGCGACACATGTT	2285690	2285837	CGTGTCAACTCGTAATTAAACATGTCGTGTTCGTGTTTAAATATCGTGACACGTTTATTAAAGGTGTCATATTCGGGTTTAGAGCTTTTTGACAAAAACCCATCTAGATACGACCTGTTTAAACACGACGCGACACATGTTGCCACC
novel_mir9	scaffold1	+	GAAAGGAATCGAGACCACAGCTGGCAC	TTCCTCTGTGATCTTGATTCTGTCC	2373204	2373442	TGAAAGGAATCGAGACCACAGCTGGCACTGACGACCCCAATCGTGATGTGATAACCAGGGTCGTAACTTCACCCATCGGAATCGAGAGAATCTCCAATTTGAGGGTTCTCTCGATTCCGGAGGGTGAGGGCCTCGGTTTCGGCCAATTGGAGTCATTGGCACCCTCACCCTCGATTGGGGTCGTTGGCACCCTCCCCCGATTGGGTCGTTGGCTTCCTCTGTGATCTTGATTCTGTCC
novel_mir10	scaffold1	-	GTTTACCAGCGTGCTCTCTTTCGTTGT	GCGAGAGAGAGCACGCTAGTCGGCATC	2434973	2435070	TGTCGTAATCTGACAGCGAGAGAGAGCACGCTAGTCGGCATCCATGCTAGGAGACATGGCTGTTTACCAGCGTGCTCTCTTTCGTTGTCATACGATG
novel_mir11	scaffold1	-	CAGCGTGCTCTCTTTCGTTGTCA	GCGAGAGAGAGCACGCTAGTC	2458511	2458593	CTGACAGCGAGAGAGAGCACGCTAGTCGGCATCCATGCTTGGAGACATGGCTGTTTACCAGCGTGCTCTCTTTCGTTGTCAT
novel_mir12	scaffold1	-	GAGTTGTTGACGTTGCAAGGATGGGC	TACTTCCACTAGCCACGTTATCAACTTTGT	2666884	2667105	AAACACCATAATAAAATAATGTTTGACAGAGTTGTTGACGTTGCAAGGATGGGCCCACACTACTTCCACTAGCCACGTTATCAACTTTGTCAAACATTGACAGAAAAAGTGAAGCTAGGATAGATTTTGAATAACATGCAAACCATTGGCCTTTTTAAATAATCTTTAAACCATGTGATAGAACTAAAAAAATATATTAAATCATGGGATATATGGTGTTA
novel_mir13	scaffold1	+	CCGTCCCCGAGCAGTCGAATTGATGTGGCG	ATATCAATCCGACTGCTCAGGGACGGACGT	2756287	2756727	TATATATATATATATAAACATGATCTCGTTAGCTATACTCTTCGTTCTTCAGTGCACTGGGGAGAGGAGTTAGTTTCCCACATCCGTCCCCGAGCAGTCGAATTGATGTGGCGTCTGAGAAATGCTTCGAGTTACTGATGGTCCAGGCTTTTGCGACTGGCCTGCAGCTCCTCATGCATGTCATCCTCGACAACAGGACCTCATGCAGAAGATGGAGGTCCCGTTGTCGAGGATGACACGCATGAGGAGCTGCAGGCCAGTCGCAAAGGCCTGGACCATCAGCATCCTCACTATCGCCTTCGATGACTCGAATCATTTCTTCTCAGACGCCATATCAATCCGACTGCTCAGGGACGGACGTGGGAAATTGACTTCTCTTCCCAGTGCACTGAAGAAGGA…
novel_mir14	scaffold1	-	CAAAGGCGTTCCGGTGGCCTCAG	AGAGCACTGTGAACTTTCGGCGG	3217295	3217431	GGTGTCAAGATTTTGCCTGACTAATCCTCAGAGCACTGTGAACTTTCGGCGGCGCACAGAGTGAGTAATTACGCCAAAGGCGTTCCGGTGGCCTCAGGAGGATTCGAACCTGGGATCAGGTACAAGTTTAGACGCA
novel_mir15	scaffold1	+	AGAGACCAACTGGCATGTCGCGATAATC	TGTGATGCTTTGTTTTTTTCCCC	3300495	3300726	TGTTGATCGACTCTGATTCAGTGCCGGTTGGGATTTATGCTTGTTACATGGGAGTGCGAGCATACCCGACCCCTAGCAATGAAAATGTCTAAAAGAAATTAAGAGACCAACTGGCATGTCGCGATAATCTGTGTGATGCTTTGTTTTTTTCCCCTCTTTTTTTAGCTGGTTCATGTTTTCAATAATGTTTCCCAAAACCTTAGTTGTAGAAAGAACTGGTGTTGATCAATC
novel_mir16	scaffold1	-	TAGAGTTTATTTCCAAGAAATTGCGATTAG	TCGCACTTGGCTCCGCTTTTCA	3827055	3827158	GTAGCAGCTTTATGTAGATCGCACTTGGCTCCGCTTTTCAGCATTGACTGGGTCCATATAGAGTTTATTTCCAAGAAATTGCGATTAGATATAAAGTATCTAG
novel_mir17	scaffold1	+	CCGGGATCGTTGGATGGGGGGACAGCCCCC	GGCTCCCTCCATCTAACGGTCCCGGGGG	3896344	3896483	AACGGTCCCGAGGCCGGGCTATCACGGGATGCCCCGGGATCGTTGGATGGGGGGACAGCCCCCGGCGGCTGAAGGGAGGGGCTCCCTCCATCTAACGGTCCCGGGGGGCCTCCCCGGACGGCCTGGCCCCGGGACTGTA
novel_mir18	scaffold1	-	ATGAGTTGTCAGACCATTGTCTCTTATG	TTCAGACTATGACCCATCCGCAATCCAAAA	4891468	4891725	ATGTTGGGATGGTTTCTCTCCTATATAGAGAATGGTGAGGACGGGTGTTGAATGTAATCCCATATGAAAAAGTTGAGAGGAAGTCCATGGGCTTACTTCAGACTATGACCCATCCGCAATCCAAAAGTTTAAGCTAATGAGTTGTCAGACCATTGTCTCTTATGAACCTATGGATTTCCTCTCAACTCTTTCATGTGAGATTACATTCAACACCTGCCCTCACCATTCTCCATATAGGAGAGAAACCAACCCAATAA
novel_mir19	scaffold1	+	TTGGATCGGCCCACTGTGAGAGTA	TCTCCCGACATGGGTTGAATCCGAG	5562037	5562091	GTTGGATCGGCCCACTGTGAGAGTAAAACTCTCCCGACATGGGTTGAATCCGAG
novel_mir20	scaffold1	+	TCCATCCCACGCCGTCCCACCAAC	TTTGTGGAACGACGTGGGGATGAACGCTC	5593009	5593397	AGAGCTTGCTCGACCTATCTCTGCATCTCGATCCTTCTACGCGCTTGTCATGGAGGTTCTGGACATCACAGGGAGCGTCCATCCCACGCCGTCCCACCAACCATTTTAAGGCGATCACGCCACGTCGGGGGTCAAAATCCAGTCTCATTGTTGTCGAATTTATCTCCGTCGATGAGATATGGTATTACAAAGCTTGGATGAGCCTGAGCTCGTCCTATCTCATCAACGGAGTGAAGATCATACCGTAATGAGGCTCTATGACGCAGCGATACCGGCCGCCTCGAAATAGTTTGTGGAACGACGTGGGGATGAACGCTCATTGATGTCAACGACCTCCCAAACGAACTCGTAGAAGGCCCAAGATGCGGAGATAGGTTGAGCAAGCTCC
novel_mir21	scaffold1	+	CGGGAGTGAGTTCGACAGCAAGGAGGAAG	CTCCTTGCCGTCACACTCACTCCCGT	5690644	5691009	CTCAAGAGGGGGGAGAAGAAGAGGAAAGGAAAGGAAGCTTCTTTCTCTAAGGAAAAGGAAGCAAGAAACCAGAAGGAAATTTACGAGTTCATTGAATTGGAAGATAGCAGCGTTAGTGACGGGAGTGAGTTCGACAGCAAGGAGGAAGAGCGGCGGCAGCAGCAGCAGCAAACCCTTTTGGCACTGCTGCTGCTTCAGGCGAAATCTTCTGCCGCTCTTCCTCCTTGCCGTCACACTCACTCCCGTCACTAACGATGCTATCTCCTAAGTCAATGATCTTGTAAAACTCTCTCTGGTTTCTTGCTTTCTTTTCCGTAGGGAAAGAAGCTTCACTTCCTTTCCTCTTCTTCTCCCCGCCTCTTGAT
novel_mir22	scaffold1	+	TACGGGAATTACAACCATTCACT	GAATGGACGACTGTAATAATCCCGTGTCAT	6084170	6084285	CATGATTCCGTATCATATGATACGGGAATTACAACCATTCACTCCGCGTAAGCTCTGCATTTCACTCATGAATGGACGACTGTAATAATCCCGTGTCATGTGACACAGGATCATA
novel_mir23	scaffold1	+	AATTGAGATTACTAAGGTCGCCGACGAC	CATCGGCGCCCTCTGTGACCTCGACGT	6183202	6183437	TGTTAATTTGGACGGAATTGAGATTACTAAGGTCGCCGACGACCCCAATCGGGGATGATGGCCGGAATTGAGGTCTCCATCCCCCGAAATTGGGAGAACCTCAAATTGGGAATTCTCCTGATTCCGACGAGTGGAGCCACGACCTCGGTCATCACTCCCCGATTGGGATAGCTGGCTATCCGCTCGATTGGGTTCATCGGCGCCCTCTGTGACCTCGACGTCGTCCAAATTAATG
novel_mir24	scaffold1	-	CGACCTTAGTAATCTCAATTCCGTC	ACGTCGAGGTCACAGAGGGCGCC	6183167	6183474	AATTTGATAATAATTCTAGCACGGTGTCAAATTTTTCATTAATTTGGACGACGTCGAGGTCACAGAGGGCGCCGATGAACCCAATCGAGCGGATAGCCAGCTATCCCAATCGGGGAGTGATGACCGAGGTCGTGGCTCCACTCGTCGGAATCAGGAGAATTCCCAATTTGAGGTTCTCCCAATTTCGGGGGATGGAGACCTCAATTCCGGCCATCATCCCCGATTGGGGTCGTCGGCGACCTTAGTAATCTCAATTCCGTCCAAATTAACAGAAAATTTGATGTCGTATTAGAATTGTTATCAAATC
novel_mir25	scaffold1	+	CGATATATAGCAAGTTGTTACCCGGTTA	TGAACCCGACCTACTGCTTGTTGCCAGCTT	6292890	6293042	ACTGGACGGTGTATTGTGCGGCCTGAGGCCCGCCAATTAAACCTCAGATGCTGACCTTCGAGAGAATCGAACCTTGAACCCGACCTACTGCTTGTTGCCAGCTTATCAGCGATATATAGCAAGTTGTTACCCGGTTACAATACTCCCCCAGC
novel_mir26	scaffold1	+	CGATGACAACCAGGAGGTGGGCTTGGAA	CAGCCATCCTGGTTTGTTGTTGC	6762032	6762085	TCGATGACAACCAGGAGGTGGGCTTGGAAGCAGCCATCCTGGTTTGTTGTTGC
novel_mir27	scaffold10	+	GTCACGTGCCCTTAAACACCAGACCTCA	CTTGGCGTGGTGTGGGTGCGCACAGC	269342	269508	TTGTCTACACGTTGTCACGTGCCCTTAAACACCAGACCTCAACAATTGATCTCGAGACGGGCTCTTCTTCAGTGTTCGAGCGAGGGGGGACTAACACGAGGCGCACTTTGACTGCACTCGATATACTGAGCTTGGCGTGGTGTGGGTGCGCACAGCGCGTAGGCAC
novel_mir28	scaffold10	+	GCTTTACCGATTAGTGGGCCGACTCAGCTC	TTGGGGGCCCATTGGGCTTT	377887	377957	ATGAGAGCTTTACCGATTAGTGGGCCGACTCAGCTCGACTGTATAAGTTGGGGGCCCATTGGGCTTTCGG
novel_mir29	scaffold10	-	ATCCATAGTTCCCACTTTCAAGTATTTTCA	AATGCTTGAAAGTGGATAATTGGACTC	616199	616358	ATATTCAATGAGTATTTCCTAGCCACTTGGCTATGTAACATCTAATTAGAATGCTTGAAAGTGGATAATTGGACTCATAATGTATCCATAGTTCCCACTTTCAAGTATTTTCATTGGTTGTTACTCATTCACAGTGGATGAGTAATACTTATTGAATAG
novel_mir30	scaffold10	-	CTCACTGCTCTTCCTGTCAGATTCC	GAAATTGACAGAAGAGAGTGAGCAC	887813	887911	AGAAATTGACAGAAGAGAGTGAGCACGCAGAGGGACCAATTGTATAGATGTGCTATACCTTTGCTTTTGCGTGCTCACTGCTCTTCCTGTCAGATTCC
novel_mir31	scaffold10	-	TAAGTTCACAGTTGAACACGAGAGCTCGAA	GGCTCTTTGGCTTGGACTTGGGGTTATCT	1378538	1378725	ATGTGATTTGGAGGTCCCTAATGGTGGGCTCTTTGGCTTGGACTTGGGGTTATCTACGACTTATGTAAACTGTACTAGGTCTCTGTTGGTGCTACGTTGACGGGGTCAGTGTTTGCAGTTCGTCTAATAAGTTCACAGTTGAACACGAGAGCTCGAACATTGCGTAGCGGGGACGGCAATATTACAA
novel_mir32	scaffold10	+	GGTGGCCGGTGGTGGGGGCCTCGCCGGCGA	CTAGCAAGGGCTCCACTGTCGGCCACCGCC	1439760	1439930	AAAGGGGACAAAAGGAGGGCGGTGGCCGGTGGTGGGGGCCTCGCCGGCGACCACCATCCCCTGATTGGGGTTGTCGGTGACCACAGAAGACATCGGCGATTCCAATCGGGAGATGGTGGCCGCTAGCAAGGGCTCCACTGTCGGCCACCGCCTCTCCTCTTGTCCCCTTT
novel_mir33	scaffold10	-	TGTAGTGTGTTGAGTTAAAGTTAAAATTAA	ATTTTAATTTTGAAAAATGACAAAT	2508129	2508374	ACGACTGCAACATTGTCTTCACAGGACTGTGACCTTGTCTTTACAAGAAGGTAAAATTAAGGGGCCGTTTGGATTCAGAGTTAAAATTATTTTGATTTTGATTTTAATTTTGAAAAATGACAAATGAGATGTAGTTATAAATTTGACTTGGAAAACGTGTATTTTTATTGTGTAGTGTGTTGAGTTAAAGTTAAAATTAAAATCAAATTCTTTGAAAACAAATGGGGCTTTGCATCTGCAGTTGA
novel_mir34	scaffold10	+	CCAAACGACGCCGATTGACCGTGC	CACTGTCAATCGGCGTCGTTTGGC	2591465	2591741	AATGCTTATGTGGCATCTAGTAGCCAAACGACGCCGATTGACCGTGCACATCAGCACGTACGACGTCGTTTATGGCCTGAAATTTTTTTTTTAAAAAGAAACCCGAGCGAAACGACGCCGTCTTGCTGCCTCTCCCTCCCCCAACTGAACGGCGTCGTTGCTACCTATCTCCTCCCTCCCGCCATCTGCAATCAAAATTAGGCCATAAATGACGTCGTACGTGTTGACATGCACTGTCAATCGGCGTCGTTTGGCTACTAGATGCCACATAAGCAT
novel_mir35	scaffold10	-	TGTCGCTGGCACCGTCTCCTCCGA	CGGAAGAGGACTCTGGCGACCCC	2899691	2899894	AGTTTGGATTAATCGATGCCATAGAAGACGCCGACAATCCCAATCGGAAGAGGACTCTGGCGACCCCAATCGAGGGGTTGATGGCTGGGGTGATGATTCCATTTATCGAAATTGTGATAATCTTCAATTTGAGGGTTCTCTCGATTGGTGTCGCTGGCACCGTCTCCTCCGATTGGGGTTATCGGTGCTCTCGTTTCCGTACA
novel_mir36	scaffold100	+	TGATCTCGACTGTGTGGTGGTGGCC	TCACTGCCAATCTAGGTTATCG	78409	78674	TGCCATTGAAGTAGGAAAGAAAGGAGATCCAAGAAAGGTAACGAAACCGGCGCCGACTGCAACCTTCTCAAAGAGGTTACCGATGATCTCGACTGTGTGGTGGTGGCCCGAATTGAGCCATTAGTACCCATTGGGAAATTATCCCTCCCTTCTTTATCATCAAGGAGACAACCGAGAACCAAGATAGTAGGGATGATGTTCCTAGAAAGGTGGCCATGGTGTCGATCATCACTGCCAATCTAGGTTATCGACAATCTCTATGGCC
novel_mir37	scaffold100	+	TCTTGGTACCGTGGCTGCGGTGGT	CCAATCGCAGCCGCCGATACCAAAAAATGA	280706	280968	AGGCAAGAACTGCCACCACAAGAAGAGAGTTTACCTTGTTATAAAACCGATCATCTCGAGGGTTTATGTCGTTTCTTGGTACCGTGGCTGCGGTGGTAAAAAAGTCCGTTGTTTGGTTGTGTTGGTTGGCGCCAACCAACACAACCAAACAAAGGACTGTTTAACCAATCGCAGCCGCCGATACCAAAAAATGACATAAATCACCTGGAAGATCGGTTTTATAACTGGGTAAACTCTCTTCTCATGGTGGCGATTCTTGCCG
novel_mir38	scaffold101	+	GTATATAAATAGGACACCTAGACTGCTAAT	ACAAAAAAGGACGTCTAGACCGC	97123	97213	ACCGTTGATCTAGCGGTATATAAATAGGACACCTAGACTGCTAATCCGGTGGGATACAAAAAAGGACGTCTAGACCGCTGATCTAGCGGG
novel_mir39	scaffold103	-	TCCCGGGTAAAGCGCCACAGTAGCAA	TGCTACTGTGACACTTTACTCGGGATA	291325	291837	ACATGATTTCATCTTTTCTTCAAATTTATCATATGCTTTTAAAACTATCAAAAATATCTCATGGTTTACATTTTTTTCCAAATCTATCCCGTCGTTATATCTTCCTTCAACATTTAACAGTCTTGCTACTGTGACACTTTACTCGGGATAAATTTGAGAAAAAATTAAAATCATGGGATAAATTTGAGAAAAAAATTAAAACCATATGATAGATTTGAGAAAAAAAATTAAAATCATGAGATCGATTTGGGGCTTACTTACGTTTCATTAAATTAAAATCTATCCCATAATTTTAGCTTTTTTTCTCAAATCTTTAATTTTATTCTCAAATTTATTCCATGATTTTAATTTTTTATCAAATCTATCCCGGGTAAAGCGCCACAGTAGCAAAACCGTTAA…
novel_mir40	scaffold103	+	AATTGGCGCCATTTGTATATAGGAAA	TTTGTACTCACGTGACGTAAT	603520	603690	GGTCTATTTGAAATCGCATATGAATTTTTGTACTCACGTGACGTAATTGGCGCCATTTGTATATAGGAAAAAAGACAAAAAAATCTCATTGTGGTTTGAGATCGGGACAAATCGCACATTGTTCTTTTGTTTAGAACAATTAGTCCCCCTATGGTTTGCTCCGTTAGACA
novel_mir41	scaffold104	+	CTAAATTCGATACTTGGTGGGACTGCTTGT	CCCTTCATTGATTATTAGAAT	95135	95250	GGCTCATACACTTGTATGATAACTAAGAGATTCTAAATTCGATACTTGGTGGGACTGCTTGTGTCCCTTCATTGATTATTAGAATTTCTATTATATTGTACAAGTTATATGGGTG
novel_mir42	scaffold105	+	TGGCTCCAACCTCGAATCGACCAGGGAC	CGGTTGATTCGGGGTCGGGGCCGCC	8385	8600	CCCCTCCACTGAGGGCGCCGGCGTCCTCTGTGGGTGTCGGCGACCTTAGTGGAGGGCTCAGGGTCGCCGATTTGTGGCTCCAACCTCGAATCGACCAGGGACCTCGAGTCGGAGTCCCCGGTTGATTCGGGGTCGGGGCCGCCAATCGACGACCCCGACCCCTCCACCGAGGTCGTCAGCGTCCTCTATGGGTGCCGGCGCTCTTGGTGGAGGGT
novel_mir43	scaffold105	+	GAAGCATGCAGGCTCACTACAGGATCTT	CGTCTTGTGCCATTGTACTGAAACTCC	331453	331596	GAGAAGGATCTTCTTTTTTTGGTGACAAGGGAAGCATGCAGGCTCACTACAGGATCTTCTTTTTATAACCGGGCCTCTTGGTTTTGGCTCGGCGTCTTGTGCCATTGTACTGAAACTCCTTACTTTATAAGAAGGACCTTTTA
novel_mir44	scaffold105	-	ATTTTGCATCAAACACAATGAATTAA	CTATATATTTATTATGCATCGAAATATA	535265	535508	TGGCGCATTTTCTATATATTTATTATGCATCGAAATATATATATATATATATACATACATATATATATATATATATATTTTGCATCAAACACAATGAATTAAATATTTTTTTCGGTTCCTGAAGGAGTAACCGATGATTTTGATTTTTTTTTAATCTGGATATCCGAGTTTTATCCGACTAATTTCCAAAGTTCCGTAAACTCCTAAAGGCGCACGGAATGGATAATCACGTGAAATGTGCTT
novel_mir45	scaffold105	+	TATAACGCAAATGAAATGTTGTAAGAGT	CTTGCCGGCTTTTATATGTTATAATT	683383	683531	ATGTTAGATATAACGCAAATGAAATGTTGTAAGAGTTCATTTAACCGAAATTAAAAAGTTAGTTGATATGGAGCTGAGGGTTTGTGATTTGACTTACGTGGCGCAACCACGTCTCCACTTGCCGGCTTTTATATGTTATAATTGATAA
novel_mir46	scaffold1050	+	AAGTAGTCACCACCACCCT	TTGTGGTGGCTTGACGCTGGCATCGCTGAT	17	383	AAGGAGAGGGGCGGTGGGGCCCAATTGCCGGCCACTACCGCCCCTGCAAGGTCACTAGAGGATCTAGAAGTCACCGACCTCACCTGAGGCAGTGGTGATCAACATTGAGCCCCAGCATCCTAGAAATTGTCCCTCTCCTCTTCTCAAAGAGATTGAGAGAGGGGAGGCAGATCGAGATTGTGGTGGCTTGACGCTGGCATCGCTGATCATTGAAGTAGTCACCACCACCCTAAGCGAAGGATAATTTACGGGGCAGTAGGGGTTTGATGTTGGCCACCACCACCCCAGGTGAAGCCGCTGGCGACTTCTGGGTCCATGCCAAGGGCATTGGTGGCCAGCGTTCAGACCCTCCACCGCCCTTCCCTA
novel_mir47	scaffold106	-	CCGGTCAACTGGTTATCGCCC	TGATGCTATCACGCCGATCGATTGGTTCAG	470291	470458	AAATTGAAGGGGAAAAAGAAATAAATTGGAGGTGGACGATTGGGCCGTACCCCATTGAATGGTGATGCTATCACGCCGATCGATTGGTTCAGACACAGGCCGGTCAACTGGTTATCGCCCGTTTATATATATATATTCCTTTTTATGAATTTTCAACCTTTTGATTC
novel_mir48	scaffold108	+	CTTGCACTGATAGAGGATACGTAGATGCTT	CATAACAACGCAGGCCTTCATCTAGTGAC	108781	108943	TACCTGATATATCCTTTTGGTTCTTGCACTGATAGAGGATACGTAGATGCTTATTTGATAATGAATAGTCAAAATACATTGATTGTAAACATCTGTCTCATATCAAAGAGGATGTGGCATAACAACGCAGGCCTTCATCTAGTGACCAAGATGTCTCAGGTT
novel_mir49	scaffold108	+	CGTTGAATGCGATGGCGAGGTTCATCAGTC	ACTGATGAACCTTGCCGTCTCATTCAACGT	270981	271306	TCGCTGGATTCTGAGCGAGGACATGGTTCCACCACGTTGAATGCGATGGCGAGGTTCATCAGTCCGACGAACTTCGCCACAACCTTATCAGCCTGTGCCCAGTGCTCCCCATATGCAACCACGAGATTTCAAATCTCTCCCTCGATATTCCTTGCCATGGCAAGTCCGAAGTCTGATCGCGAGGAATATCGAGAGAGCTTCGAAATCTTGCAGTTGCAGATGGGGAGCACCGGACATAGGGTTGTTGCGAAGTTTTCCGGACTGATGAACCTTGCCGTCTCATTCAACGTGGGTGGAAGCATCGTCCTCACTCAGAATCCGGCGT
novel_mir50	scaffold108	+	TTATTTTTGTCAATAAAGGATTTTTT	CAAACCCTTATTGACTTGTGACAT	490136	490320	TGGAGAAGGTCATGCTAACGGATATGCCACGTAGGATTATATCACAAGACATATAAAAAAATGTTATTTTTGTCAATAAAGGATTTTTTTAATTTTTATTTACATACTAAAATTAAAATAACAAACCCTTATTGACTTGTGACATTGCCACGTGGCATACCCGTTACATACAAGACTTTCTCCT
novel_mir51	scaffold109	-	GTAGTAATTCTAGAGCTAATTTAGC	TTAAATTAGTTATAGTTTGTTTGATGGA	148883	148977	TGCGAATGGCTCATTAAATTAGTTATAGTTTGTTTGATGGAATCTACTACTTGGATAACCGTAGTAATTCTAGAGCTAATTTAGCCATTTCGCT
novel_mir52	scaffold109	-	CCCAGCGGTGGTGGCCCCGATCTCGGCCAC	GCTAGGATCGGGGTCACCATTGCTCAGGAA	169642	169896	TGGCGATTCTCGAGTTGGACGGTGGTAGCCTCCGATTCTGGCCACCACTGCCGCAATTGAGGTCGCCAACAACGTCAGGGTTTATTGGCGACCTCACCTGAGCGGTGGTGGCTAGGATCGGGGTCACCATTGCTCAGGAATCGTGGGTTCGACCCCTAAAATCGGAGAGAGAGAGAGAGAGAAAGGGGGTCGAGCCCTAATTCCCCAGCGGTGGTGGCCCCGATCTCGGCCACCACCACTTAGGCAAAGTTGTC
novel_mir53	scaffold11	-	TGAAATTTATCCTAATTAGCATA	GGCTAATTTTTTAAAGGAGAGGTGTCGCCG	95083	95221	ATGTTCTCTTGGTGCCATGTCAACGAAAGGAGATGTGGTGTGTGGCTAATTTTTTAAAGGAGAGGTGTCGCCGGCCATTTCACAAACTATAGGGGTTGTCGTTGAAATTTATCCTAATTAGCATATCGAGTTGAATAA
novel_mir54	scaffold11	+	CCGCCCTGGCCTTCCCAGGAAGCC	TTCTTGAGAAGGATATATTTTGCTAT	207150	207293	CTCATAGAACGCCCCCCGCCCTGGCCTTCCCAGGAAGCCGCATCGTCAGTATTGAGCTTTATGCATCCGTACTCGGATCGAACCCCATTTAACGCTTTTCGAGCTTCTTGAGAAGGATATATTTTGCTATCGCCTTTTATGAT
novel_mir55	scaffold11	+	TTTTTAGTTAGCAGGCGAGAACGGACCGCA	GCGCTACACTCTCTTTGACTTAAAATT	904285	904380	GCCCCACTACAAGTATTAAACTTGAAATTTTTTAGTTAGCAGGCGAGAACGGACCGCAGTGCGCTACACTCTCTTTGACTTAAAATTTAAGGGGG
novel_mir56	scaffold11	+	TATTATAAGCGGGAAATCTTCATCAAAG	TGGAGCTATGACGACCCGCGATGTGT	908298	908496	TTGGTCCTGTAAATATTTTGTCTTCTAAACATATTATAAGCGGGAAATCTTCATCAAAGCACCAGTGGTCTAGTGGCAGAATAGTACCCTGCCACGGTACAGGCCCGGGTTCGATTCCCGGCTGGTGCATTGGAGCTATGACGACCCGCGATGTGTCGGTTTAGGTCCCGCCACTTGATCCGATTCTCTGAGGATCAT
novel_mir57	scaffold11	-	CACGCCCTTGGAAAGCCTGTCA	CAGGTAAAGCCCGAAGGCTGTTC	1311559	1311829	ACAGTTTTCTTGATTTTTCACAGTGAAATTGCCGATAAATGAAAAGAAAATAAAGCTAAAAAAAAATTGGGTTAGAGATCCACCACGAAGGTGGGTAGCCTTAACCGGATGTGTGGTAACAGGTAAAGCCCGAAGGCTGTTCCCGTCCCTGTCAGGGGAGATGCCAACCATCTCTCCTTTCTACGAACACGCCCTTGGAAAGCCTGTCACAATCTTATAAACGATATGTAAGATTGGTGGCGTTTCGGTGTGGGAAATGACGAAAATTGG
novel_mir58	scaffold11	-	ACGTGGCCGAAACAGTAAACTGATGTGGAG	CACGTCATTGGCGCCGTCAAACC	1552980	1553151	ATATTTTTTTTTACTTGATGGTACAAAATGTTTCAAAATTGTTTCAATATAGTACAAACCGTCATCACGTCATTGGCGCCGTCAAACCGACGCTGGCGTGGCTCACTACGTGTCAGCTCCTATCTGACGTGGCCGAAACAGTAAACTGATGTGGAGACGGGAAGAAAATGA
novel_mir59	scaffold11	+	TAATCACTATGTTTTCCAATCAATGATCGC	ACAATTTGGACCGCCGCCTGATACCATTCA	1969570	1969890	TCACCTTTTTTTTTTCCTCCTCTTTGCTACATATGGATCATTGTAGCTTCTTTTTTCTACTTGACGGGTATATCATTCAAAGTTAGGAAAGACAAACCATTGTGAGTTTTCTTTTATTCTTTCCATTTTTTGTTGAACGTGTTTTAAGCTAAATTTAGAGAGTTGACAATTTGGACCGCCGCCTGATACCATTCAAAATATTTGTAATCACTATGTTTTCCAATCAATGATCGCTCTCTCAGTGGAGAAGCAACAAGGTCCGATTCGATATGAAGAATCCTATCTTCTTTAGGATCACTCCAGGAGGAGAAACAAGGTGT
novel_mir60	scaffold11	+	CATCTCGCTATTGACGCCGTCAAA	CGGATTCAATGGCGAGACGACGGT	1976386	1976639	AATGTTTCAAAATTGTTTCAATATAATACAAACCGTCATCTCGCTATTGACGCCGTCAAATCGTCCTTTACAAGATCTGTAAATTTTGCACTATCATGTATAAAACATTTTGTACTATTAAATTACAACTTCAAAACATTTTGCACTATCATGTAACGTCTCACAAAAACTGGTTTTGCACCATCAGCGTCGATTTGACGGATTCAATGGCGAGACGACGGTTTGTACTATACTAAAATAATTTTGAAACATT
novel_mir61	scaffold11	-	GACTCTTCCAGTCGAGCCGGGTCAGCTCA	GTCGACTCGACTGAACTGGATTAGTCGGG	2013869	2014082	AATGATAAATAAGTAATACCAACTAAAAAATTTAAAATTATATTACTTTTTCGGCATGATCCATGACTTTCGAAAGTCCATACTCCATAGGCCCCGACTCTTCCAGTCGAGCCGGGTCAGCTCATTAAGGAATAAAGCTCTCACAGCGTGCATTTTATACCTTAGTGGACCGAGTCGACTCGACTGAACTGGATTAGTCGGGACCTAATCATA
novel_mir62	scaffold11	+	CTTGGGTACCACCACTTATCAGAT	TTGAGCTTTTAAGTGGAAATGGGCCCGAGC	2597718	2597820	AGAATATCCATGGGTTTATATGAGACTTGGGTACCACCACTTATCAGATTGAGCTTTTAAGTGGAAATGGGCCCGAGCCCGTCTAAGCCCAATGGAAATTTA
novel_mir63	scaffold11	+	TTTACGTATATGTTTCTTTTTCT	TAATAAAAGAGACTGTACCGTGACATGATG	2624522	2624678	GGGCGAATAATAGCCTCTTCTTTGCATTTATTTTACGTATATGTTTCTTTTTCTAAGAAAATTTTATTTTTTATATTATTTTATTTTATTACACTATAATAAAAGAGACTGTACCGTGACATGATGAATAGACAAAGGAGACGCCAGTAAACGCCA
novel_mir64	scaffold11	-	TAGGTTCAAAGGTTAGGATGTGAAGTGCA	ACTTTACTTCTTTCTAAATAGTCCGTGTG	2802363	2802511	AAAAGTGATCGGAGAAGTGATTGGTGATGCACTTTACTTCTTTCTAAATAGTCCGTGTGGTATAGTGCAAAATTTAAAAGGTCATGAGGCACTCTGCCACTAGGTTCAAAGGTTAGGATGTGAAGTGCATTTTACTCTTCTTACTTTC
novel_mir65	scaffold11	+	GTGCTAGTTGGTAATGAGATCATTGG	TTGAACGTTAGTTAGGCAATT	2807694	2807845	ACTCAAAAGTGCTAGTTGGTAATGAGATCATTGGGCCTTATATATAAATCCCATATCTCCTCCTTACAAAACGATATGGGATTCGCGAGGCGTGACAAACTCCCTCATATGTTTAGGAGAACTTTGAACGTTAGTTAGGCAATTACTGAGA
novel_mir66	scaffold11	+	GAGGTCATCACAGCCATTTGCCTG	AGTGGATGGCTGTGATTCCCGTA	2982332	2982526	ATTTACATGATCCCGTGTCATGTGACACGAGGTCATCACAGCCATTTGCCTGTGAGTGGAATGCCGGGTCCACGTAGAGTGGACGGCTGTGATCCCCGTGTCACATGACACGAGGTCAGGGTGATTGAAACACAGGGTCCACATAGAGTGGATGGCTGTGATTCCCGTATCACATGATACGAGATCATGTAAGA
novel_mir67	scaffold111	-	TTGATCCCATCCATCGCTCCCCAG	GAGTGATGGCCGAGATCGAGGC	115615	115880	TCCGCAACCCCGATAGGGGTCGTTAATAACCTCAGAGGGTGTTGCAACCCAATCGGGAGTGATGGCCGAGATCGAGGCCCTAGTAGTTAAAATCGAGATAATCTTTAAGGATGGTGACTGGGATCGAGGCCTCGCTATCCAGAATCGGAAGAATTCCCAATTTAAGAATTCCCCAATTCCAACAGGTAGGTCCTTGATCCCATCCATCGCTCCCCAGATTAGGCTTGTCGGTGCCCTTTTCTTGTGACTCCAGTCGGGGGGCGGC
novel_mir68	scaffold111	-	TCCAAGGGCTTTCGGACCCCAGCA	GCTTTCGTCCGACTAATCCCCGGGGTTT	267615	267724	AGCTTTCGTCCGACTAATCCCCGGGGTTTCATGAACTCCTGATGATGCATGTAGCGGGTAATCATGACAAAGGCACTCCATTGGCTCCAAGGGCTTTCGGACCCCAGCA
novel_mir69	scaffold111	+	ACTAGTGAATTAAGTCCAAGGCCCACTGG	TGGAGCGCTTGATACTTAACCACTAGACC	287246	287462	CAATTTGGTCATCGCAGCCCCACTAACACACTAGTGAATTAAGTCCAAGGCCCACTGGATCAAGTATTATGGGCCGGCCACCGTCATCCCATAATATACCCACATAGTGGCGAGCTCTACATCCTCAGTGAGGTTCGAACTCGTGATATTCAAGTGGAGCGCTTGATACTTAACCACTAGACCACACGTGCTGGTGGTTGCGTTATAATCAAGTTA
novel_mir70	scaffold111	+	ATGTCACAGAAGGCGCCGACGATCTCAATT	TGGAGTTGTTAGCACCCTCTATGGCCTTGA	347927	348145	CGAATTCAATGTCACAGAAGGCGCCGACGATCTCAATTGGGAGGGTAATGGCCGGGTTGGTGGCTTCATCCGTCGGAATTGGGAGAATCCCTAATTTAAGAGTTCTCCAAATTTCAAGGGGCGAAGGCCTCGATTTCGGTCACCACCGCCCCTAGTGGAGTCGCCGGCACCCTCCCCATCAATTGGAGTTGTTAGCACCCTCTATGGCCTTGAATTCA
novel_mir71	scaffold112	+	ATTCCTCGCGTGGCCCGGCAG	TGGGCCAAAACCCCACAAAGTTTAGGATT	441015	441207	GCTCTCCGTAATAGGAAGTATCTAAGCTGGGCCAAAACCCCACAAAGTTTAGGATTCCTCGCGTGGCCCGGCAGAGAGGTTGTTTCATTATTATCGATTCGAATTGATTTAAATGGTTCAAATCTTATTCTTTTTTAAATAAATTAGATATCGAGTTCGAATCTTATGAATGAATGAAATCACACGGGGAGA
novel_mir72	scaffold113	+	TTCCGCGACTAACCGTTAACCAATGCTGAC	AATATCGGTTAACGGTCAATCATAGAATAG	33931	34222	ATCCTATAAGTTTCATGCACGGCAAATTAGTCCTATATGTTAGGTTCGTAAGACAATTTCAGTCCATTCCGCGACTAACCGTTAACCAATGCTGACGTGGACACTAACGTCATTAACTTTGTCCATGTGACAATTAAATTTTTTTAGCCAATCACGAATTGTCACGTGGACAAAGTTAACGGCGTTAGTGTCCACGTCAATATCGGTTAACGGTCAATCATAGAATAGATTAAAATTGCCTTATGAACCAAACATATAGGACTAATTTGCCGAGCATAAAACTTATAGGAC
novel_mir73	scaffold114	-	TGTTTTTAAGAAGTCTGAAAGAGGAACAGG	TGAGACTTGAGAGAATATAA	335446	335657	CAAGCCACTTGCCATGTTATGATTAATGGGAACTTTAAAAGTCATTTAACCTCGGATCACCTACATCCTACGTGGCATCGTCCGGTGAGTTGATTCGGCTCTTATAATTATATATAGATATGTTTTTAAGAAGTCTGAAAGAGGAACAGGTATTTGAGACTTGAGAGAATATAATATTTATAGATGATTGTTTTCATTGGCAACCAGCTTA
novel_mir74	scaffold115	+	AGTGGCAGACGCGCTTGTCTAGTAATTTAG	ACTAGACTCACGGATCTTCCTTGTA	38773	38933	ACGTTGTATTTTGCAGTGGCAGACGCGCTTGTCTAGTAATTTAGAGGTTTCAAATCCAATTCTAATGTGGGAATACCCGTGCCCTTAAGTTTTCTACTTCATTTTTACTAGACTCACGGATCTTCCTTGTACTAAAAAAAAAAAACTTAAAATGCAATGC
novel_mir75	scaffold115	-	GAAACTGTGTCGACTCTGTTAGTCT	TTCTAATGGAGTTGACATGCCTTCCCTAGC	80324	80684	GTTCTAAGCTTTGACCTCAACTGGCGCCTGTTCGGTCTACATAAAGTCCTACAAGCTCATAACCACTAGGATAATCTCATTTCTAAAAATCCCAACTTCTAACGAAACATGTTGGACTTTATTGATTCTAATGGAGTTGACATGCCTTCCCTAGCAGTTGTTTTTCCCTCAATTTCTAGGTAAGATATAGCATGAGGGTGAGCAACTGATGGGAAACTGTGTCGACTCTGTTAGTCTTAATGAAGCCCAATAGGTTTCACTAGCAGTTAGGAGTTTCAAAGGTGAGGTTAGCTTAGTCGTTATGAAATTATTGGACTTAATGGAGACTGAACAAGTGTTAATTGAGGTCGAACTTAGAGA
novel_mir76	scaffold115	+	GGGGAACTAGTTTTGGACTA	TTTCATCGAGCTAGTTCTGTGGG	100174	100304	ATCGAGAATTGTTTCTGGAAGTCAGGCAAGTTCTGGGGAACTAGTTTTGGACTAGGTTTTCATCGAGCTAGTTCTGTGGGAGCTCAATCGCGCACCGACCACGGATCCTATTCCAAAGACATTTTTTGAA
novel_mir77	scaffold115	-	ACCCGGGATCGGGTGGATACTTA	CTCCTCATCACTAGGCTAAACTCTTTG	111221	111434	AAATATATGTTTTTGTTTTGCTAACCCGGGGTATCCGGGCTTCGCCCGACTAATCCTCGAGACTCTGTGAACTCCCGGCGGTGCACGGAACGGGTAATTACGCCAAAGGCACTCCGGTAGCTCCGAGGGGCTTCAAACCCGGGATCGGGTGGATACTTAAACTCCTCCTCATCACTAGGCTAAACTCTTTGAAGTTGACAAAAATATATGTTC
novel_mir78	scaffold116	+	GTGCTGACGTGGCGACTACGTGGCAAGTGT	TCTCCACGTGCCACGTCAGCACGGC	32050	32369	AAAATGGCTCATGGTTTGCCCGTTTTGTCAAATCTATCATATACTTTTTTTTGTCAAATCTATCCCATGGTTTACTTTTTACATCAAATTTATCCCGGCGTTATCTTTTCCGTCGACATCTAACGGCCGTGCTGACGTGGCGACTACGTGGCAAGTGTGGCCCACTATCTCTCCACGTGCCACGTCAGCACGGCCGTTAGATGTCGACGGAAAAGATAACGTCGGGATAGATTTGATGTAAAAAGTAAACCATGGGATAGATTTGACAAAAAAAAGTATATGATAGATTTGACAAAACGGGCAAACCATGAGCCATTTT
novel_mir79	scaffold116	-	TCACGGTGCTCTCTGTGGCCTCAATT	CGAGGCCACAGAGGACGTCAAC	369035	369273	CGAATCGAGGCCACAGAGGACGTCAACAAATTCAATCGGAAGGGAAGGCACCGACGACCGCAACCGAGGGTGGTGGTCATAATGGAGGTCCCACCTCCTAGAATCGAGAGAATCCTCAAATCAGGAATTCTCTTGATTTCGGCAGGTGAAAGCCACCACTCCGACCATAACCCTTGATTGAGGTCGCTGACGACCTCCCGTTGATTGGGATCACGGTGCTCTCTGTGGCCTCAATTCA
novel_mir80	scaffold116	-	GCTTGACTGTGTGAATGATGCGGGAG	CCGACTCATTCACTCAATCACTCAGT	399850	400095	GGGGGGAGAGAGCTTCCTTCGGCCCACTCATGGGTGGCAATATTAAGGGGTTGAATTAGCTGCCGACTCATTCACTCAATCACTCAGTAGAGATCTAAAATGACGCGGTGGGTCGTTCTTGCTGTGATCGTCGATTGGCATCCTCTTAAGCGTAAAATTCTACTGCTTGACTGTGTGAATGATGCGGGAGATACTTCTCGCCCCTCCTTTTCTATGCTTGGACTGAAGGGAGCTCCTTTCTCTCG
novel_mir81	scaffold1177	-	GCGGTAGGCCAGGTTCATGGTTCGA	GACCTGCTGGTAAACTGATA	234	303	ATGAGGGGTTGGACCTGCTGGTAAACTGATAACAAGCGGTAGGCCAGGTTCATGGTTCGATTCTCTCGG
novel_mir82	scaffold118	-	GCTCCGTGTGTTGTTAGGGGTTCATGGAGC	GAAATCTCTTGGAACCACCAGAGCGTC	221852	222034	GTTTAACTCCAATAGATTTGATCTAGTGGTTAAGGAGGAGCTTCAGTATCCACCCGACTCCGGAATCGAAATCTCTTGGAACCACCAGAGCGTCTTTGGTGTAATTACTCGCTCCGTGTGTTGTTAGGGGTTCATGGAGCTCCGAGAATTAGTCGGGTGAAGTCTGGACACCTTGGTTAGAA
novel_mir83	scaffold12	+	CGACGTGGCGCCTACGTGGCAAGTGTGGTC	ATCTCTCCACGTGCCACGTCAGC	9160	9510	AAGGGGTATTTACCTAAAATGGCCCATGGTTTGCCCGTTTTGTCAAATCTATCATATGTTTTTTTTTGTCAAATCTATCACATGATTTACTTTTTGCATCAAATCTATCCCGGCGTTATCTTTTCCGTCGCCATCTAACGGCCGTGCCGACGTGGCGCCTACGTGGCAAGTGTGGTCCACTATCTCTCCACGTGCCACGTCAGCACGACCGTTAAATGTTGACGGAAAAGATAACGCCGGGATAGATTTGATGCAAAAAGTAAACCATGTGATAGATTTGACAAAAAAAAAACATATGATAGATTTGACAAAACGGATAAACCATGGGTTATTTTAGGTAAAAACCCCTA
novel_mir84	scaffold12	+	CAGACCGTGTGGTGGACTCCCCATGCTGTC	AGTATGGATGGACTGCCAACATGGAGA	779383	779471	GGTGGTTGTCTCAGACCGTGTGGTGGACTCCCCATGCTGTCTTGTCACCGGCGAGTATGGATGGACTGCCAACATGGAGAGGATCATG
novel_mir85	scaffold12	+	ATGATGAGCGACACCCCCTCCTT	GATGAGTGTTGCTAGTCATTTCA	1664504	1664826	AGGGTAAATTTTGACAAGAGCACCTATAATTTGTAAAATGATGAGCGACACCCCCTCCTTTCAAAATTAACCACATACTATCACTCCTTTCGTTGATTTCTATCCTTTTTTTTCCTTGAATCGGATCAAATTTGGTTCGAGTAAAAAAAATAAAGTAATGGGTCGATTTGTGTAGTTTCATGACATAGGATCCACGTTGCAAAGTAAATGTTCTCTTGGTGCCACGTCAGCGAAAGGAGGGGTGGTGTGTGGTTAATTTTGAAAAGATGAGTGTTGCTAGTCATTTCACAAATTATGTGGAGATGTCGTCGAAATTTACCCC
novel_mir86	scaffold12	-	TTTCCACGTGTCACGTCAGTACGACCGTTA	CGGCCGTTCTGACGTGGAGCCCACGTGACA	1809269	1809393	TGTTATCTTTTTCGTCGACATCTAACGGCCGTTCTGACGTGGAGCCCACGTGACAAGTGGGAGCCCACTATCTTTCCACGTGTCACGTCAGTACGACCGTTAGATGTCGACGAAAAAGATAATG
novel_mir87	scaffold12	+	CTCGCCATTAACGCCGTCAAACGAC	GCTTAATGGCGTCAATTGCGATTT	2048364	2048602	CTGTCATCTCGCCATTAACGCCGTCAAACGACGCTGACGTGGCCGAAACAGTAATATATATATATCTCTCTCTCTTCTTTTCTTCTTCAATTCTTCTTCTCGTCCTGCTCCTCCCTTCCTTCGCCCTGCTCCCGAAGAAGAAGAAGAAGAGAGAGAGAGAGGATATTGTTTTGGCCACGTACCTGACACGTTTGCGCCACATCAGCGTCGCTTAATGGCGTCAATTGCGATTTGACGA
novel_mir88	scaffold12	-	TGATTACCCGTTCCGTATGCTGTCGGGA	CTTGGAGCTACTGGAGCGTCTTTGGCGT	2054162	2054329	ATTTGACCTAGTGGTAAGGATGAGTTTAAGTATCCATCCGATCCCGGATTCGAAATCCCTTGGAGCTACTGGAGCGTCTTTGGCGTGATTACCCGTTCCGTATGCTGTCGGGAGTTCACGGAGTCTTTGGGATTAATCGAGCGAAGCCTGAATACCTTGGGTTAAGA
novel_mir89	scaffold12	+	GCTGCTCGGGCCTCTGACTGTAGT	ATATTGATGATGGTCCAGTCGGGTCCT	2292646	2292839	CGGTGTTTAGGGCTAGGAGGGCTGCTCGGGCCTCTGACTGTAGTGGTTTTGCTTCATTCAAATTTGGAACCATGATAATGCTGGTGGTCGGTTCGGTGATGTATAACTCCCAATAGGCATGATCTGACCGTCTTCCATGATGCATCTATATTGATGATGGTCCAGTCGGGTCCTATGGGCTCCTAAGAAGCTT
novel_mir90	scaffold12	-	TTGACTGGTATGTTATTTCCTTACTCAGTT	CGAAATCTAGCATATCATAATCAGAT	2343790	2343932	GAAGACAGAAGTCACAGACAGTCGACTGCGGTAGCCCACGCAGTTGACTGCAGAAAGCAACAGAATTTCTGAGCGAAATCTAGCATATCATAATCAGATTTGACTGGTATGTTATTTCCTTACTCAGTTGATTTCTTTCTTG
novel_mir91	scaffold12	-	TTCCATCAGTCTAGTATAGTTC	CTGCGAAATATCAGACGAACGGAACAACCA	2861121	2861313	TGTGTGTAATGGTGGGCGGCAGTGATGGCAACATTGTTACCCTCGCTACGTAATGTCCGGCTCTCGTGTTCAACTGCGAAATATCAGACGAACGGAACAACCAGTGCAAGCACTGGTTCCATCAGTCTAGTATAGTTCACAGAAATCGGAGATAATCTCATGCTCAAGCCAAAGAGTCCACCATGACATATG
novel_mir92	scaffold12	-	TGGTGGCTAGTTAAGGCTCCCCATCCT	GTGGGATCTCGCGGCCAGTC	3169351	3169603	AGGCTTTGATAGGAGAAGGGGTGGGATCTCGCGGCCAGTCGGCCACCCACCATCCAATTGAGATCGCCAATGGGTTGAGTTCAGAACCTGCCGACGACCTCAATCGGGGTGGGTGGCTAGGGAGTAAAGGGGCCCCCCTCACCCCTCCAATTTGGGGGAACCCGATCAACCTCTGTGTTTTTTTTTTTTTGGTAGGGGGTGGGGTGCTGGTGGCTAGTTAAGGCTCCCCATCCTTTCTCCTATCAAAGCTTT
novel_mir93	scaffold12	+	ATGATCGCGTGGCCTAATGGATAAG	ATCCTCTGGGCAGGGCCTATGA	3299945	3300205	ACATGATCGCGTGGCCTAATGGATAAGGCGCTCGCCTCCGGAGCGGGAGATTGTGGGTTCGAGTCCCATCGTGATCGATCTTCCCTTCCGTTTTGGGGCATTGCTTGTACATATTGATGAGGTAAGAGTATACAAACCTTAAGGGTTGGGATTTTGCTGGGCCCATCGACCGCTATAACGGGCCTCTCCGCAATCCTATCTCCCCCCAATTTTCTTCATTTTGCGTATTCATTTATTTATCCTCTGGGCAGGGCCTATGA
novel_mir94	scaffold120	+	CAATGATCATTTCTTTGCTAGTTT	TTAGACCCCGACGACATTGTTTAAAT	33312	33500	ATGGTGCCTTCCAAGCAATGATCATTTCTTTGCTAGTTTGATTTAGGGGCCCACATAAATAATGGCCTAACCTAATATTTTATTTTCTTAATCATCATTTGTATAAAGGATTTTTTTTTAGTATGAATCATGATATCTGAAAGCCAAATTAGACCCCGACGACATTGTTTAAATGGAGCGGGTACCAA
novel_mir95	scaffold120	+	CGAAATCTAGGCCTACAACCCCCAAATGG	TTTCGACAGGTAGAGTCACGGCCC	590260	590472	TGAATCGAGGCCACATATGACGCCGACGAATCCAATGAGAGGGTGATTGCCGAAATCTAGGCCTACAACCCCCAAATGGAGAGAATCAGCAAATTGAGAATTCTCTTTATTTCGACAGGTAGAGTCACGGCCCCAGTCATTACCCCTCAATTGAGGTCATCGACGCCCTTATCACGATTAAGGTCATCGACGTCTTCTGTGGTCTCGATTCT
novel_mir96	scaffold122	+	AATAGATTGATCCGACTCGACTGAATT	GTCAGAGTCCAATTGAATTCTGAAT	175297	175419	CATGCTGTGAGAGTTTTACCCTTTAATAGATTGATCCGACTCGACTGAATTAGTCAGAGTCCAATTGAATTCTGAATATTAAGGTTCACACCGAAAAAAGAAAGGTAACTCTGCATGGCATA
novel_mir97	scaffold122	+	ATGGATTGACCCGGCTCGAATTGAATTAGT	AATCCAAGTTGGGTTGGCCCACAA	183547	183821	TTGTGAATGGAGAAAATTCATGTTGAGAGAGGTTTACCCTTTATGGATTGACCCGGCTCGAATTGAATTAGTCGGGGTCCGTTGGATTTTCGAATACTAGAGAGTATACATCGGAAAAAAAAATAGCTAGGGGCTTTTTTGGTAAATAGGTATTTTTTTTAGATGTGCATTATTTGGTATTCAGAAGTTCAATGTCCCCTACTAATCCAAGTTGGGTTGGCCCACAAATGGGGTAAAACTCTCTTAATTAATTTTGAATTTTCTCCATTTATAT
novel_mir98	scaffold123	-	GGCAGATCGTGGGGGCCGACACCGCT	GGTGTCCCCACTATTTGCCTCCTCTCTCCC	561961	562089	CGGTGGGCTCCAATGACATCGACCGAGGGTGTCCCCACTATTTGCCTCCTCTCTCCCCTAATAAGAGGCAGATCGTGGGGGCCGACACCGCTTTAGACGATATTGTTGAAGTTGTTGGTGCTCCACTC
novel_mir99	scaffold124	+	ACAGTGGTGGATTAGGTGGCGCCTGCGTGC	AGGCCTTATTTTCCCACTGAAG	6185	6309	AATATAAAAAAAGGGAGGCCTTATTTTCCCACTGAAGACAGTGGTGGATTAGGTGGCGCCTGCGTGCGGGATATCTCGAATTATTTCTGGATATCTCGAATTATTTGGATTATTTTTTTATATA
novel_mir100	scaffold124	+	TTGCTACGCTTATACGGGAATTCGAGTGTC	TCGAATTCCCGTATAAGCGTAACAAGTTTT	18802	19803	ATGAGTAGCGGATTGGATAGCACCCAGGTCCTAATAGCCCCTCTCAATTCATGTACCTTTCCCCTAAATTCTTTATTATCTTTGCATTTGCAGTAAGCAAGAGAAAGTCAGACATGTCATGAGTGTACATGGGTACAAAGAGAAGGCACCAATCTGGATTCAGGAAGAGAGTGCTAGAAAACTGTCTGGATTCAGGAAGAGAGTGCTAGAAAACTTGCTACGCTTATACGGGAATTCGAGTGTCTTCAGAAGGAATTCTCCCGAGTAAAGGCTGAGATGGGGACCAATCTTGAACAATGAACTGTTGATTGCGAAGAGGAAAATGAAAGAATCAACGTTTGAACAATGAAGGTTTAATATTTGTAAGTTTCATATCAGGAATCAATCTTGGTTTACTTT…
novel_mir101	scaffold124	+	TTCACGGAGCCTCGGGATTAGTCGGGC	GTGATTACCCGTTTCGTGCACCGC	467652	467833	ATGAAAATTCCAAGGAGTTTGGCCTAGTGGTATGAAGAAGCTTAAGTATCCACCTGATTTCGGGTTCGAAATTCTTTGGAGCGTGGAGCACTTTTGACGTGATTACCCGTTTCGTGCACCGCTGGGGGTTCACGGAGCCTCGGGATTAGTCGGGCAAAACCCAGACACCTTGGGTTAGCAA
novel_mir102	scaffold125	+	AGGAAAGGTTTGCAGGCCTAATACAATAAA	ATAGGCCTGAGCACCGAACCTCAA	253288	253517	GTGAGGTTGGTAAATGATGAGTCTCTTATACTGATTTCTATTGATGAGCTCTTGCTTATTTGAGCATCTTTTAGGGCATTTAAATTTTTTCAGTTACAGGAAAGGTTTGCAGGCCTAATACAATAAAATAGAAATTCTAACAGTTAATAAAGTGTCATAAGTATAGGCCTGAGCACCGAACCTCAATCATTTTAATTACTAGACGAGACCATGATTTACTGTACTTTAA
novel_mir103	scaffold125	-	TCCGCTTAAGTAAGTCTCAG	TGAGAGTTAATTTAAGCGGTTTGGCG	275490	275542	ATGAGAGTTAATTTAAGCGGTTTGGCGCTTGTTCCGCTTAAGTAAGTCTCAG
novel_mir104	scaffold125	+	GTTGTCCGACTTGACTCAACTGGA	GTTATGTTTCCGGATACCATG	288242	288344	AATGTAGAAAATCCATGCTGTGAGGGTTTTACCCCTTAGTTGTCCGACTTGACTCAACTGGATTAGTTCTCAGTTATGTTTCCGGATACCATGGTTCACATA
novel_mir105	scaffold127	+	CTCTGATACCATGTAAAATTCATA	GAGACCACATGAGCGCGCGGAAGCATAACT	559911	560054	TTGGGCCTGATTAACATGAGGCGCACTCTTGGCTATCTCGAAATCGAATCTGGCATGGTGTGAGACCACATGAGCGCGCGGAAGCATAACTTGCTCTGATACCATGTAAAATTCATACTAAGCCTACATGGATTTGAGCCCAT
novel_mir106	scaffold129	+	GAACGGAATCGAGATCACAGAG	TGTGGTCATGATTCCGTTCAAA	19550	19789	CGTTAATTTGAACGGAATCGAGATCACAGAGGGCGCCGACGACTCCAGTCGGGGGATGATGATCGGGATCGTGGCTCCACCCACAAGAATCGGAATAATCCCCAATTTGAGGGTTCTCCCGATTCCGGAAGGTGGGGGATTCGATTCTAGCCACCATCCCCCGATTGGGGTCGCCGGCGACCTCCCCCTGGTTGGGGCCGTCAGCGCCGTTTGTGGTCATGATTCCGTTCAAATTAACA
novel_mir107	scaffold129	-	CGTTTGGATTCAGAGTTAAAGTTA	TTTTGATTTTGATTTTGATTT	30273	30426	TTGATCACGACTTTCGATAAATGTTCAATTCCTTGAGCAGTGAAAAAACAATCAAGAATTTGAGAGGCCGTTTGGATTCAGAGTTAAAGTTATTTTGATTTTGATTTTGATTTTGATTTTGATTGTTAAAAAGGACAAATGAGTTGTGATTAT
novel_mir108	scaffold129	-	TATGGGATTGGATCTCACAACTTATCAACT	TGAAAGTTGAGTCCAATCCCATGTAA	566993	567242	CCACATCGGAAGCATAAAAAAAAATATTGTGGTTTATATGGGATTGGATCTCACAACTTATCAACTTGAGTTTTTAAGTTGAAAGTTGAGTCCAATCCCATGTAAGCCTAATAAAATTTAAGATGGTATCAGAGCTCATGGTAATGATCTTGGGGACGCGTATCCGCAGAAGCTCACACTACACCAGTGAAATCTGAGATCAAAAGTAGAAGCTCGGCTCGTAGTAGTTGATCCCCATCGCCCGAGTGT
novel_mir109	scaffold13	+	TGTGTGTATTACTGATGGACTGGAT	TAGTCAAACCAGGTCGGCCTACTAAAACGT	351241	351417	ATATATGTGTGTGTATTACTGATGGACTGGATGGGAGGAGAGACGCATATATGATGAAGAATATTATTTATATTATTCCGCCCTTCTTCATTTTTTGGTATGAATCATGGTATATGTGAGTCCAATTGAGTCCTCATTAATCTAGTCAAACCAGGTCGGCCTACTAAAACGTATAG
novel_mir110	scaffold13	+	GAGACTCATGGGCTTGGTA	GTATAACGGGCCATGGGTATAGTTTCATA	420557	420738	TAAAAAGGTGCTTGCTTCAGCATAATATGCAGTCTTCTTTCTTCTTCTTCTTTTTTTTTTTTTTTTCGGTTACAAATGAGACTCATGGGCTTGGTATAACGGGCCATGGGTATAGTTTCATAAAAAGAGTCGAACTTGAAATCTCAGATGATGATGTATATTACTACACTACACCTTTTTT
novel_mir111	scaffold13	-	CAAGGCCGCCCATTCCGATG	GTGGGAATGGGCGACTTGG	493660	493851	TGAGAGGAGGGAAAGGGAGATTAGGAGCTGCTGGGAGTTGTGGGAATGGGCGACTTGGGAGTATATCCTTCAAACCATGAGGCACTTAACTGAATATCGATCCTTTTGTACTTCGGGTTAGTCGAGTGAATATCTTCCCAAGGCCGCCCATTCCGATGATTTCCAGTTGTTCCTCCCTTTCCCTCCTGTCT
novel_mir112	scaffold13	-	AATAATTGGGATCTACGGACATTC	AATGTTGTGGGTCCCAATTATTGCC	618987	619257	TAAAAAACTAACGGGATGCATACGCACGTGAAATGTTGTGGGTCCCAATTATTGCCAAATAGATTTATGCTCGTTAACCCTAACCCCCTTCCGACCTGAATTTGGCCCCGTCCTATCTCTATAGCAAGTGCTCTTTGTAACTGGGACTCCAAATTCAAGTCAGGAGGGGGTTTGGGTCGTGTGGGTTAAGGGCCGTAAATTTATTTGGCAATAATTGGGATCTACGGACATTCTACGTATGCGCCATGTATGCATCCCGTTAGTTTTTTT
novel_mir113	scaffold13	+	CGCCGACGACTCCAATCGAACGAGGGC	CCTTGATTAGGGTTGTTGGCACC	1707499	1707691	AGCGATAAAAGCGCCGACGACTCCAATCGAACGAGGGCGCTGGGGTCGTGACTCCACCCACCAAAATCAAGAGAATTCCCAATTTGAGAGTTCTCTCGATTCTGGGGATAGGGGCTTTGATTCAGGCCACCCCTCCTCAATTGGAGTCGCCGACGCCCTCCTTGATTAGGGTTGTTGGCACCCTTTATGGTC
novel_mir114	scaffold13	-	CACGCCCCATCCCGATTGGGGTCGCCGGCG	CAGCGACCCCAATCGAGGGGTGATGGTCG	1945562	1945807	ATTTGGTCACAGAGGCGCCGACGATCCCAATCGGAGAGAGGGCGCCAGCGACCCCAATCGAGGGGTGATGGTCGGAATCGAGGGCCCCACCCCTTAGAATCGAGAGAACCCTCACATTGGGTATTCTCTCGATTTTGGGTGTTGAGCCAAGACCCCAACCACGCCCCATCCCGATTGGGGTCGCCGGCGCCCTTTGTGGCATCGATTTCGTCCAAATTAACGAAAAATTTGACGCCATACTAGAA
novel_mir115	scaffold13	+	TTTCTTGGAGTTACAAATATCTTA	GGTGTTCCGGTGACTCCAATGAGTTT	2247226	2247470	TATATATATATATATATACTTTTTTTTATTTTTTTTTAACCCGGGGTGTCCGAGTTTTGCCCGACTAATCATCGAGATTTCGTAAACCACCGGCGACGCACGAAACAAGTAATTACGTCAAAGGTGTTCCGGTGACTCCAATGAGTTTCGAATATGGAATCGGATGAATACTTAAATTCATCCTTACCACTAGACCAAATTTCTTGGAGTTACAAATATCTTAGTAATTTGTATATGTTGTATT
novel_mir116	scaffold13	+	CGTGGCACGTGGAGAGATAGTGAAT	AATCACACTTGCCACGTAAGCGCCACGTCA	2407489	2407620	CCGGCGTTATCTTTTCCGTCGATATCTAACAGCCGTGCTGACGTGGCACGTGGAGAGATAGTGAATCACACTTGCCACGTAAGCGCCACGTCAGCACGACCGTTAGATGTCAACGAAAAAGATAACGCCGA
novel_mir117	scaffold13	-	GACTTAATTCACTAGTGTGTTGATG	CCTACAGTGATCGAGTTGAG	2652972	2653114	CTGAGAACGTAGAGCTCGTCACTATGTGAGTGTATTATGGGATGGCGATGTTCGGCCCATAATGTTTGATCCAGTGAACTTTTGACTTAATTCACTAGTGTGTTGATGGACCTACAGTGATCGAGTTGAGCTAATGTCTCAA
novel_mir118	scaffold13	+	CAGTGGCGCATGCCTTCGTATGGTAATCA	TTAGCTATTATGATTTATATTCCATTGTAC	2657745	2657859	ATAGTACAGTGGCGCATGCCTTCGTATGGTAATCAAGAGGTTTCAAGTTTGATATTCAATAAGACTATTCGTGTCCCTTGATTAGCTATTATGATTTATATTCCATTGTACTAG
novel_mir119	scaffold13	+	TCGCTGAGACTTTAGCCCAACTTGGTCACC	AAGGCTAGGTTGGGTTATTAGCTCGCT	2882269	2882516	TTGGAGATATTTAGCCGGGAAATAGTTTCAGAATGATGAAGTTATATGACAGACTATACCAAGATAAATAGCCAATCGAGGATTCATAATCGATTTCTAATTGCTTGTTTTTTTCGCTAAATAAAAGGCTAGGTTGGGTTATTAGCTCGCTATGGCTACCCCAACTAAGGGAACCTAACTGCCACGGAACGTTCCTTTCGCCATAGCTCGCTGAGACTTTAGCCCAACTTGGTCACCACAGCTCCAC
novel_mir120	scaffold135	-	CACAGTTGCTATGGAATATTCCATTCG	AGGATAATTCCATTAACGGTTGAG	185464	185626	ATGGGCAAGGATAATTCCATTAACGGTTGAGAGTATATGTTATCGCGCTATATGTTTTTTTTTTTTGCTGAATAAAAGGCCGGGAGAAGGAGACTAGCTTGGCAACCCCCTTTGGAGACTAGAGGGGCTCCACAGTTGCTATGGAATATTCCATTCGTCCGA
novel_mir121	scaffold135	-	CATGTGTTAACAGATAACAGTGATCCCCAG	GATCATCATAGCCGTCCACCCGTGAGA	207454	207592	GTAAAGGGAAAAATCTAACATGACCATGTGTCAGCTGACACGGGATCATCATAGCCGTCCACCCGTGAGATTCATGTGTTAACAGATAACAGTGATCCCCAGTGTAAGTTGACACTGGGTCATGTTAGATCCCTTTAA
novel_mir122	scaffold136	+	CTTAGTAGGCCGACTTAGTTCAAACT	AATTAGTCGGGTTCCATTAAGTTG	656446	656571	TCCTTGAATGTAAGAGTTTAATCCCTTAGTAGGCCGACTTAGTTCAAACTGAATTAGTCGGGTTCCATTAAGTTGTGAATATTAGAATACACACCAAAACAAGGATAATACTCGATCATTTTGGC
novel_mir123	scaffold136	-	TATTAGTTGGGCCTATTAGATTT	TTTAGTAGGCGACTGGACTTGAAC	783282	783351	AGTTTTACCCCTTTAGTAGGCGACTGGACTTGAACTGTATTAGTTGGGCCTATTAGATTTTTAGATACC
novel_mir124	scaffold138	-	AACTCATATTGGTTCTCTATATATTGTTGT	ATAAAGTAGGGGATTAATAATA	292904	293142	ATCCAATTGAATCAGGTCGGCTCAATAAGGGGTTAAGCTCTCCTATTGTGGATTTTCTCAATCCACAAAACTCAAACTCGATAGTTCACTTGAGGGGAACAAACGCCAAACCGCTTGACCTAACTCATATTGGTTCTCTATATATTGTTGTTCATGGTCGTCTTACCAATAAGTAGGGGATTAATAATAAAGTAGGGGATTAATAATAAACCGCCAGCTGCTGAGTCAATTAATGGAG
novel_mir125	scaffold138	-	GAGGCCGTCGGTCGGCGACCCTA	GGCCGCAGATTGGCGGCCTCCGC	452352	452633	TAGGGAAGGGGCCGAGGCCGTCGGTCGGCGACCCTAACACCACCACCGAGGTATTATAGAGGATTCCTTCAACCATGGAGGTGGGGTTGGGGCCGCAGATTGGCGGCCTCCGCCCCCAGATCTATCGGGATTTTGAACTCGAGTTCCCAATTGATTCGGGGACTGCGGCTACTAATCGGAGATCCCGACCCCACACTCGAGATTTCCAGCGTCCTTTGTGGGTGTTGGCAACCTTGATGGTGGGGTCAGGGTCGCCGACTGGAGGCCCAAGCCCTTCCTTT
novel_mir126	scaffold139	+	GCTGTAACAACCGACTAGTCCATC	ACAATATATTGTACGGTTTG	411731	411956	GCATGGGGTGGGGAGTCTTCTTTTTTTTTGGTCGATGGTGTCCGGCGCTGTAACAACCGACTAGTCCATCGGACAATATATTGTACGGTTTGGGGCCCGCCATTAAATTCCAAATGCCGACCTCCAAATAATCGAGTCCTGAACTTGACTTACTTCTTATTATCAACTTACCAACGAATCAAATCCGTCGTTGGTTGGGGCGGGGGAGTCAGCCCACTCACATGG
novel_mir127	scaffold14	+	GCTGACGTGGCACGTGGAGAGATAGT	CCACGCGAGCGCCACGTCTGCACGAC	693985	694176	ACATGGTTTACTTTTTGCATCAAATCTATCACGGCGTTATCTTTTCCGTCAACATCTAACGGTCGTGCTGACGTGGCACGTGGAGAGATAGTGGGCCACACTTGCCACGCGAGCGCCACGTCTGCACGACCATTAGATGTCGACGGAAAAGAAAACACCGTGATAGATTTGATGCAAAAAGTAAACCATGA
novel_mir128	scaffold14	-	ACGACGCCGGCGATCACCCCTGATTAGAG	TAATCGAAGGGTGGTGGTCGGAATCAAGGA	1399028	1399302	TGATAATAATTCTAATACGGCATCAAATTTTCCGTTACTTTGAACGGAATCGAGTCCACTAAGACACAAACAACCCTAATCGAAGGGTGGTGGTCGGAATCAAGGACGCAACTCTCGGAATCGAGAGAATCCTCAAATTGCAAAATTCTTCCGATTCTGGAGGGTGAAGCCACGACGCCGGCGATCACCCCTGATTAGAGTCTCTGGCGTCCTCTGTTGCCTCGATTCCGTCCAAATTAATAAAAAATTTGATGTCGTGTTAGAATTGTTATCG
novel_mir129	scaffold14	+	GAAGCGCGTGACTTGCTTTGTAGATTAC	AGAGCTGTCACAAGTAACTCGTGCCTCCG	1957496	1957646	GCTGACAGAGACATGTAATCTCGTGAAGCGCGTGACTTGCTTTGTAGATTACGATTATGGTTTCTGATATTACATAAAAAGATGGAATTCAAAAACCGTTAGAGCTGTCACAAGTAACTCGTGCCTCCGAATATATGTCAAGACAACAGC
novel_mir130	scaffold14	-	ATGATCGGGGATCAGGAAACGATTGGAAAT	TCTATCGCTTCAATTCCGATGCATGTT	2522881	2523088	AAGATTATTGTGCTCCTCACAATTTCTATCGCTTCAATTCCGATGCATGTTGTTGAAGCCATTGGGATATCCAATGGAGCTAAATAATATACTCGCTCTGTGATGGTATCGAGCAATATGATCGGGGATCAGGAAACGATTGGAAATTTGACTCAAACTTGGCCTTATGAATTGAAAACTACGACAAACAAGTTATACAGTAATTTC
novel_mir131	scaffold14	-	GCGCTTTGTGTCTCACTTGCC	GGGTGGGGCAGTAGGCCCTTGCGGTCCATC	2537451	2537674	TGAATATATGATAAGCCGGTGATGTCGATGTCCCGGTCCCCGGTGGAGGGCGGAGGCTTGTGCTTGGGTGGGGCAGTAGGCCCTTGCGGTCCATCTGCGCTTTGTGTCTCACTTGCCGACAGCTTATTCTTTGGTCTGCCGACTGTCTTATGTACCTGCTCGGTCCCGTATATTCCTCCGCCATAGGGGTCGTGGGTCAGTGACTTCATCGGGGTGATGTTCG
novel_mir132	scaffold14	-	CCCCCGATCCTATACGGATCCAACTTTTT	AGGTTGCGTGTTCGATTCACGTCGGGTTC	2734610	2734745	GTGGCGCAATGGTAGCGCGTCTGACTCCAGATCAGAAGGTTGCGTGTTCGATTCACGTCGGGTTCAATCCCCCGATCCTATACGGATCCAACTTTTTCTTTTATTATTATTATTATTGTGCTATTTTGTTGCCAA
novel_mir133	scaffold14	-	TCACATGACTGTTGCCACCAAGA	TGGTGGCAGCAGTTACGTGAT	2939470	2939663	TTCACTGATGCGATCAGAGCCGTTTACTCTTGGTGGCAGCAGTTACGTGATGTTATCAAAGCAATCAAGCCTTACTTTGTGGACGAGGAAACTTTTGCATCTGAAAGGAGTGCTGCACAATATGTTGTGCTTTGATAAAAACATCACATGACTGTTGCCACCAAGAGTAAACGGCTTTGATCGCATCAGTGAA
novel_mir134	scaffold143	+	ATATTTCATGCTACCGGCAAATCGAGA	CTGTTTGGTACGCTTGAATGGAATGAAA	270379	270589	TTTCCCATGTGCGGCAGTGTCAGTTCCAGGCAACATGAATGACCATAAGAAATGCCATCCTTCGTGGTGAATAGGGTTCCTTGTTGGATTCTAACTAGAGGATCGCGATCATATTTCATGCTACCGGCAAATCGAGAATTTTTATTAGGCTCTGTTTGGTACGCTTGAATGGAATGAAAAAAAAAAGAAATAAATTTTTGTATAGGGAAT
novel_mir135	scaffold144	-	CAGGCCGATGAGCTCACCCACCGGCTG	TCGCTGAACGAGATCATCGAGGTCTTGAGC	43384	43575	CCCAGGACTACTTGAGGGTCGCGTCGGAGAATTCCATCCTCCGAGCTCAGGCCGATGAGCTCACCCACCGGCTGCAGTCGCTGAACGAGATCATCGAGGTCTTGAGCGTGGGGAACAACGGCGCCGGCGGGGCCTACGCGGGTCATGGCCCGGTCATCGACGGGTTTTTGATGGACCCGGTTAGCCTTGGC
novel_mir136	scaffold144	+	TTTCGCCATTCACGTCGTCAAGTCGAC	GGCTTGACGGCGTCAATAGCGAGATGACG	469363	469642	AATAGTACAAAATATTTTAAAGTTATTTTAGTATAGTACAAACCGTCATTTCGCCATTCACGTCGTCAAGTCGACGCTGATGGTGCAAAATCGTTTTTTATGGAACATTACATGATGGTGCAAAATGTTTTGAAGTTGTAACTTAATAGTACAAAATATTTTACATAAGTTACATAATGATGCAAAATTTACAGTTTTGTAAAGGACGGCTTGACGGCGTCAATAGCGAGATGACGGTTTGTACTATACTGAAATAACTTTGAAATATTTTGTACTATC
novel_mir137	scaffold144	-	ACGTGACTCACGGTAATTGGC	GAATTGCCGACATGTACGTGAGGG	483274	483358	ATTTTAAGCGGAATTGCCGACATGTACGTGAGGGTGCCACGTGACTCACGGTAATTGGCCGAGTGGATTCCACATGCTTAAAAA
novel_mir138	scaffold145	-	CGCCGTGCTGGTGGTGTTTGAGACT	CTTAAAACTTAACCACTAGACCG	419294	419371	TGTTCAAGTGAATCGCTTAAAACTTAACCACTAGACCGCCGTGCTGGTGGTGTTTGAGACTTGAATTTGCTTGAACT
novel_mir139	scaffold147	-	ACATAGCAACATTCAGCAACATATGGCAGA	TGTGGAGGAACTTTGTTAATTGTTCT	287964	288187	TATCAATTATTATATGTAATTTTTTTTCGTTTTTGCATGTGTTTTTTTCAATAATAACTATGTAATTAAGACACTTGAGCACATGGCGACACGTAGCAAGACCCACATTGGAACTTAGAACATAGCAACATTCAGCAACATATGGCAGAAGCTGGAGAGACCAACGATTACATGTGGAGGAACTTTGTTAATTGTTCTAGGCATTATATATTATATATTGATT
novel_mir140	scaffold147	+	TGTACTTGGACTCCTCGATCGGATAACTC	TTATCCTGATCTCAATGTTCTGTATTCC	469183	469313	TGGAAATGTACTTGGACTCCTCGATCGGATAACTCTCAAGCGCACGACTTAAGCCAATATGGCAACAAGTCCAATTTTCCTTCCTTCTGTAAGTTTGAGGGTTATCCTGATCTCAATGTTCTGTATTCCT
novel_mir141	scaffold148	+	ACCGCTATCTCGCCATTGACGCTG	TCAATGGCGAGATGACGATT	456218	456442	CAGTATAGTACAAACCGCTATCTCGCCATTGACGCTGTCAAGCCGTCCTTTACAAGATTTATAAATTTTGCACCATCATGTAACTTACGTAAAATATTTTGTACTATTAAGTTACAACTTCAAAATATTTTGCACCATCATGTAACGTCTCACAAAAACCGATTTTGCACCAATAACATTGGTTTGACAGCGTCAATGGCGAGATGACGATTTGTACTATACTT
novel_mir142	scaffold149	-	AGAAAAACTATAAAAGATTGTTCGAGCAT	TATGAATAACCTATGTATTTTTTTTA	401657	401787	ATTTTTAAGGAGTCGCAATAAGGAGCTTGACTTGTGAAAATGTATGAATAACCTATGTATTTTTTTTAATAGGGTAGTCGATTGAAGAAAAACTATAAAAGATTGTTCGAGCATGTGAGTTTTTGGAAAG
novel_mir143	scaffold15	-	GAACCTTTTGAACAAATTCACGTTT	CGTGAATATTCTTCATTTACAAAACTCGAG	48353	48520	TCGAAAACCTGATAGGCTCCGACTCATTCAGTTGAGTCGGGTAAGCCCACTAAGAGATAAAACTCTCATAACGTGAATATTCTTCATTTACAAAACTCGAGCTCGATACCTTACTTAAAGGGACAAGCCGAACCTTTTGAACAAATTCACGTTTATTTTTTTTTCGC
novel_mir144	scaffold15	-	CCATCATCCCTCGATTGGGGTTG	TCCCAATCGGGGGTGGGGGCCTCTG	242824	242994	GGACGGAATTGAGGCCACAAAGGGTGTCGATCCCAATCGGGGGTGGGGGCCTCTGAATAGGGAGAACTCTCAAATTGAGAATTTTTCCGATTCCAAAGGGTGGAGCTACGACGCCGGCCATCATCCCTCGATTGGGGTTGACAACGCTCTCTATAGCCTCAATTCTGTCA
novel_mir145	scaffold15	-	TGGCACCGTTAGCTTCACTAGCTGTTA	CAGCTAGCGGGAATTTTAACGATGCAATGT	249237	249431	ATTATTCCGTCAAATGTAAAGATAACAGCTAGCGGGAATTTTAACGATGCAATGTGGTATAACATGATTGAACGAGTGGCACCTAACACCATTAGATCTATGTTAGGCTTGTCAACTGTTGTTGTCCAATCATGTTATGTCACATGGCACCGTTAGCTTCACTAGCTGTTATCGTTACAATTTAACTAAATAAT
novel_mir146	scaffold15	+	GATAAAACTCTCTTAGTTTGGATTTTCTTC	GAAAGCCCAACAAGTCACG	1106047	1106264	ATGAATTTGGAGAATTGGTGAGGTTAATTAAGTGGTGTTACAAGGACACTATTTGAGTTAAATCTAGATATATTCATAGAATTAGCTTTTTCTGCGTACACCATGAAATTTGAAAGCCCAACAAGTCACGGCTAGTCCAGTGCAAATAGGATTGGCCCATTAAAGTGATAAAACTCTCTTAGTTTGGATTTTCTTCATTCATAATATTCAAATTCAA
novel_mir147	scaffold15	+	TTCAACAGGATCCGACGGCATTAGCCCC	TTGCTATATGTATGCGTACCGATCCCCC	1194584	1194741	TCGGGTTCAAGCAATGAGAGTCCTTCGTTCACTCAATAATAATTTGCCAATTTCAACAGGATCCGACGGCATTAGCCCCATCCGATCTGCCTAGGGATTCAGGGGATTTCTCAAAAGATTGGGAGGTTTGCTATATGTATGCGTACCGATCCCCCGC
novel_mir148	scaffold15	+	TTCAAGCGACTTGGCACATGTTCTCCT	GTTTTGTCGCTTAGCAAGTCGATT	1340905	1341079	TTCCGATTACCTACCAATAAGGGTTGGTTCAAGCGACTTGGCACATGTTCTCCTTAAATAAGGTCGCGGATTCGAATCTTGTGAATGAAGAAAATCCTTGATTGAGAGAGTTTTGTCGCTTAGCAAGTCGATTGGCTTTAACTGAATTAGTTAGGGCCCATTGGGTTCGTGGAT
novel_mir149	scaffold15	+	TTTCATTAGACACCGATTGACCTATGAGC	CATATGGAGATTGGTTGACATGAAGTTC	1483554	1483764	TAGACAGTCACCCCTTAATATAGAGTAGGAAATTCATATGGAGATTGGTTGACATGAAGTTCCTTACAAATGTCTTTAAGCATATGCCTTTTTCATTAGACACCGATTGACCTATGAGCGCTATTATTTAGCGATATTATTAGAGTTTTCATGTTCTGTCTTTATTTTTCTTAATTTTTATTTTGTATTGGGCCTAGGGCCCACTGTCTT
novel_mir150	scaffold15	+	AAAACCTAGGAGCCGTTTGGATTCAGA	TTGAAAACAAACGGGCTGCTAAAG	2478880	2479116	ACGGTATGCAAAAACCTAGGAGCCGTTTGGATTCAGAATTAAAGTTACTTTAATTTTGATTTTGATTTTGATTGTGGAAAATGACAAATGAGATATAGTTATAAATTTGACTTGGGAAACGTGTGTTTTTATTGTATAGTGTGTTGAGTTAAAGTTAAAGTTAAAGTTAAAATCAAATTCTTTGAAAACAAACGGGCTGCTAAAGTCTGAATAAGTACATCATCAGGTGGAACCGA
novel_mir151	scaffold15	-	CTTGACAGAGTCAATGGCA	CATTGATGCCGTCAAGTCAACGTTGAT	2631723	2632026	TTTTGCTACTTGATGGTACAAAATATTTCAAAGTTATTCTAGTATAGTACAAACCGTCATCTCGCCATTGATGCCGTCAAGTCAACGTTGATGGTGCAAAACCGGTTTTTGTGGGATATTACATGATGGTGCAAAATGTTTTGAAGTTGTAACTTAATGGTACAAAATATTTTACATAAGTTACATGATGGTGCAAAATTTACAGATCTTGTAAAGGCCGGCTTGACAGAGTCAATGGCAAGATGACGGTTTGTACTATACCGAAACAACTTTGAAACATTTTGTACCATCAAGTAGCAAAAA
novel_mir152	scaffold150	+	TTTGGGTACCGCCACTTATTCACTTGAACT	CTTTTAAGTGGATATGGGCCTAAGTCC	87717	87800	ATGGGTTTATATGAGATTTGGGTACCGCCACTTATTCACTTGAACTTTTAAGTGGATATGGGCCTAAGTCCGTATAAACTCAA
novel_mir153	scaffold150	+	AAAGACAACTGCTGTGTGAGATTCATGA	TCTTAAGCACAAATTTATAATTGCAGTTCC	122660	122911	AGAGTGGATCCCACAATTTTAATTAAAAAATAAAAGTAAAGACAACTGCTGTGTGAGATTCATGACTGCCACGCGGTAATCGCTTATTAATCTCTCATTGAGAGACTTGTCTCACCGCGAGGGACGAGCTCCAGTGGGGGCATCTCTACTGCTCGTCTCTCTCTCATGCCGCATGTGCAAGAGAGACGCGGCAGAGATGGCCGCTGGACATAGTCTTCTTAAGCACAAATTTATAATTGCAGTTCCGCTCC
novel_mir154	scaffold152	-	TGTGGCCTCAATTTCGTCCAAATT	GGATGGAATCGAGGCCGCAGA	35024	35232	TTAATTTGGATGGAATCGAGGCCGCAGAGGGCGCCAGCAATCCCAATCAGGCGTTGGTGGCCGAAATCGTTGCTCTTAACCCCCGCAATTAGGAGAACTCTCATATTGGTGATTCTCCTAATTCTGGCGGCTAGAGCCACGATTGCGATCATCACCCCTCGATTAGGGTCGCCAGTGCCCTCTGTGGCCTCAATTTCGTCCAAATTAT
novel_mir155	scaffold152	+	TTGAAAATTTCCAAGCTGCTCCAGCTCAT	GAGGCCCGATGCGACGTACTGCTTCAAGTG	65756	65884	CCGACCCATGAGGATCTCGTCAATCATCACTTGAAAATTTCCAAGCTGCTCCAGCTCATGCCCGACAGGGAAGAGGCCCGATGCGACGTACTGCTTCAAGTGATATTGACGAGAACTTCATTGGTCGA
novel_mir156	scaffold152	+	TCGAATTCCCTTGGGGCCACCGGA	TGTGTGCCGCCGGGGGTTCACGGAGC	322122	322212	GCCCGATTTCGAATTCCCTTGGGGCCACCGGAGCGCCTTTGGCGTGATTACCCGTTCTGTGTGCCGCCGGGGGTTCACGGAGCCTCGGGG
novel_mir157	scaffold152	+	ATTGAACTTTTGGACGGCCTCTGATCC	ATCGAGACCGTCAAAAGTTCATTG	421794	421945	AACGCGGTGTCATTCGGGTCCTATTGAACTTTTGGACGGCCTCTGATCCATTGGTAGTTGCCGACTCTCAAGATGCCATTGATTGGTGTCATTTGGGTCGCAATGGATCGAGACCGTCAAAAGTTCATTGGAATCCGAATCACACCGCGTC
novel_mir158	scaffold153	+	GGATCGTCACAGGCAAGGCCACCACCAC	AGTGAGGGCCTTGTCTGCAGTCAGTCACC	241255	241369	AGGTGGATCGTCACAGGCAAGGCCACCACCACCCCGATTTCGAGATCCATGAGGACCACTCTTACTGGATCTTGAAATCGGGATAGTGAGGGCCTTGTCTGCAGTCAGTCACCC
novel_mir159	scaffold156	+	AACGCCGAGTCGATGGGTGTCCCA	AACGCTGATGACTGGGCCAC	31196	31381	TGACCTGTTTGTCTATTGATATTATGAACAGATTCTCGGTCGATGGTACTCCAATCAGAGAATTCAAGAACGCCGAGTCGATGGGTGTCCCATTCCCAAAGAGCCAGCCGATGAGAATATACTCGAGCCTGTGGAACGCTGATGACTGGGCCACGAGGGGTGGCCTCATCAAGACAGACTGGTCC
novel_mir160	scaffold156	-	TGCAGATCTGACGGTCCCGGAGGTACAAGG	TTGTACCTTCGGAGCTGTCGGATCTACAC	195145	195257	CCATCCCCCGGACAGTCTCTTGTACCTTCGGAGCTGTCGGATCTACACTGAGAGGTTGGGGGCAGTGCAGATCTGACGGTCCCGGAGGTACAAGGGACCATTTGGGGGATGA
novel_mir161	scaffold159	+	TATCTCACTGTATTAGCCACTAAGC	TCCAGTGTAATCTAAACATGAAATGTAA	121369	121513	AGTGGGACTATTCGTACCCCTTTAGTAGTTATTAGGATTTCTATCTCACTGTATTAGCCACTAAGCCCATGAGCCTCCAGTGTAATCTAAACATGAAATGTAAATCGTATTATTAACTAATAAAAGGATACGAATAGTCTCACA
novel_mir162	scaffold159	-	TAAGCTAGAATTGAATTTTGGAACCGCTTG	GTGGTTAGTTTTTCATATTCTTTTTTGTTA	151098	151255	CTGATAAAGTTTATGTACAGGTCATGTGGTTAGTTTTTCATATTCTTTTTTGTTATTAGAGATCAGTCATGAGCCTACTAATAAGCTAGAATTGAATTTTGGAACCGCTTGATTCCATGTAAAAGTATGTGCCACTACACTGTACAAATTTTGTCAA
novel_mir163	scaffold159	-	CGATCAGACGATTACGCGGCT	CGACTAGTTGAATCTCTTAAGAGATCGGTG	297559	297793	GCAATTTCACTTTCGGCGCCGACTAGTTGAATCTCTTAAGAGATCGGTGTTGCCACGCGTGCCAGGATGCAATCTCAAGGATTGGTAGCGAAACCACCAACCGACCTCACCATGCTAGGGCGTAGTGCCACAGCCCCGAAATCCGTAGATCTAGTCGGGCAACTGGGTTTAGGAGAGATGTCATTGGAGTGGTTGATGATGCCGATCAGACGATTACGCGGCTCGAGGATTTGG
novel_mir164	scaffold16	-	CCCGGCCCAATGAGTTCAAGCCCATG	GGGATTGGACCATTGGACCATGATGGGCCT	635321	635587	AAAGGTGATGGTTCAAGTGGGATTGGACCATTGGACCATGATGGGCCTGAGAGGCCACGGCCCGTTATCCTTCCACTGCTGGGAGCGGGAGGTTTTCGCTGCTCTGTGAAGCCAGCCTCACGCGGTCCCCTCCACTCTAGTGGTCCAAGAAACCCGAGCCTTCGCTCGGGCCACATGACCCAACTCTCGGCTTGGAACGGGCGGGCCAGATATCAGCCCAGCACAGGCCCGGCCCAATGAGTTCAAGCCCATGTCCCATTACCTTA
novel_mir165	scaffold16	-	ACGCAAATGCATGCAATAGTACTCACACG	TACGTACTGTCGGATTCATCATATTGCTTT	1777428	1777690	CTCCAGTTACGGATTCTTCAACACTATTTTGTCTTTTATGGACGAGTCATATTTCGATTTATTTGTATCGTGCTACAAAAAATAGACTCATCATACAGCCGACTGCATGTACGTACTGTCGGATTCATCATATTGCTTTGTACGCAAATGCATGCAATAGTACTCACACGCAGTCTAGAGTATGATACAAATGAATTGGAATATGACATGTGCAGAAAAGACATTAAAAACAAAAAAAAAGTTAGAGGGTCCGTGACTGGAT
novel_mir166	scaffold16	-	GTCTAGCAACCCATTGGCTTA	TTAAGCTTTTGAGTTGCGAATGGGTCCGA	2133939	2134102	ATGGAAAAGTTGAGAGGAAATCCATAAGTTTATATGAGATAATGGTCTAGCAACCCATTGGCTTAAGCTTTTGAGTTGCGAATGGGTCCGAATCCAAAGTAGACCTGTGGATTTTACCTAACAGAGTAGTGGATATCATCATCCATCAACTTAAGTTTTTGAA
novel_mir167	scaffold16	+	GGGTGATCCTACCTCGTCACGTGGCGTGAG	ACCACGTTATTTGAGGTAGAATCATCTAAA	2201743	2201936	AGCAACGAGAAGTTATTGGGTGATCCTACCTCGTCACGTGGCGTGAGGAAACACCAATCGAATTGCATGAAACTAGTGACTTGATGCTAATCACTCGAATAATTGCTATAATTATTACTCATTAAAACATTCTTATTGGGTCTTTTTCACCACGTTATTTGAGGTAGAATCATCTAAAATTTTCTTATCAGCA
novel_mir168	scaffold160	-	CGAGAGGTGTATCACTGTACT	CGAACATGAGACCTCTTGATCACC	333220	333306	AGGAGGCAAGGATAGTCCCACTGGGTATCGAACATGAGACCTCTTGATCACCAGACGAGAGGTGTATCACTGTACTATTCCCTCTC
novel_mir169	scaffold160	-	AGAATATCTATCAACGTAGGCTATATG	ATGGCCTACTGTTGACAGATATTTTTAT	344000	344225	TGTTTATTGCACTGTATGGCCTACTGTTGACAGATATTTTTATATATATCCCAACGTCGTTTTTTTGCCTGAGGTATCCCAATGTTACTATTTTTGTTTCACCAACTATCTCATGGGCTGGATGGTGACATCAAATTAACAACGTTAGAATATCTCAGACAAAAAATCGACGTTGGAATAGATTTAAGAATATCTATCAACGTAGGCTATATGGTTCAATATACC
novel_mir170	scaffold161	+	GATTAATGAGATGTGGCACCGCGGAAACAC	ACGGTGCTTGCACTCAACC	63967	64118	GACAAAATGTTTGAAGGTGTGAGATTAATGAGATGTGGCACCGCGGAAACACATTCTCCCTAAAAATCTATAGGAAGTGAAGCTTGAAACATCAGAGCCCAAGCTACATTGAGAATGCGACGGTGCTTGCACTCAACCCTTCCATTTTGTT
novel_mir171	scaffold163	+	ATTGAGAAAGCTTGAGACCGTGGGTGATG	CACCAAAGGGATCTCAATTATCTCAAGCT	192562	192802	TTCCCATTTGGAAATCCTTTCAGGATGATGTCACCAAAGGGATCTCAATTATCTCAAGCTCTTCTTGAACTGTTGAACTCTTTTGAGGAAACTTTGGCAGAGAGATTGAGAAAGCTTGAGACCGTGGGTGATGTTCTTAGTTTGGCGTGGATGAAGTCTGCCATGGAGTCGCTTTGTGAAACCCACAAAGAGATTAAGACCCTTATCGCTAGACTTGAGCTTCCTGTTTCCGACTGGGAT
novel_mir172	scaffold163	-	TGGGCAGACTCCGTGTCACGATGACACGGA	GTGTCATCTTGACACGGGCCTCTCCACTG	341679	341789	AACTTTGTGTCATCTTGACACGGGCCTCTCCACTGTGAGATGTGTGTGGGTCTCGTGGCCCACTACACCATCAATGATGGGCAGACTCCGTGTCACGATGACACGGAGTC
novel_mir173	scaffold163	+	TCATCGTGACACGGAGTCTGCCCATCAT	ACAGTGGAGAGGCCCGTGTCAAGATGACAC	341671	341795	CTAATATGACTCCGTGTCATCGTGACACGGAGTCTGCCCATCATTGATGGTGTAGTGGGCCACGAGACCCACACACATCTCACAGTGGAGAGGCCCGTGTCAAGATGACACAAAGTTATATTAC
novel_mir174	scaffold163	+	TTGTGAGTCCTATGACCGTAATCTACTTT	GATTATGGGGAAATGTGATAATATAATAT	654952	655133	TGTGTTTGGTAGATTGTATTAGATTATGGGGAAATGTGATAATATAATATATGATTTATTTTTATAGAGATGATTGTGAGTCCTATGACCGTAATCTACTTTATAATCTAACGTTGTAAAATAAGATGTAAAGTTTGAACTTTACAACGTAAAATCCTCACTTTACACTTAACCGAACGCC
novel_mir175	scaffold164	+	TACATAATCGGTGCCGCCATGATCATGA	TTGATAAAACGGCACCGATTCATGAAAGA	254982	255088	ACCTTTTACATAATCGGTGCCGCCATGATCATGATAAATACATACAAACATACACACACATAATATTAACGGAATTGATAAAACGGCACCGATTCATGAAAGAGGA
novel_mir176	scaffold165	-	CACGCCAAAAGCGTTCCGGTGGCCCCA	CTCCGGCGGCGCACAAAGCGAGTA	86147	86290	CAGGGTGTCTAGGTTTTATCCGACTAATTTTCGGGGCTCTGTGAACCTCCGGCGGCGCACAAAGCGAGTAATCACGCCAAAAGCGTTCCGGTGGCCCCAAAGAGATTCGAACCTGGAATCGAGTGCAAATTTAGGCACACCTT
novel_mir177	scaffold166	+	CACCGACATGTCCGCGACTGCCTTCGC	GAAGCATCGCCGCTGTCCAC	45572	45694	ACTTTTTGCTCAGTGTCTCTGAAGCGGCGGAAGCATCGCCGCTGTCCACCGACATGTCCGCGACTGCCTTCGCCGCGTCGTCTGCGGAGCCACCCTCCATGGTTCCGGCTGGTGCGAAAAGC
novel_mir178	scaffold168	-	AATCACTGATCGCAGTACTAGCAGT	CAGGCTTGAGCTGTTTTAAGTGATGCCCA	139335	139520	GAACCAGCAGGCAGAGACAGGCTTGAGCTGTTTTAAGTGATGCCCATGTTGGTTTTGGTGTGATATAATTGATGAGCAATTGATCTAAGGTGCAAGCCAAGCATTAACAACTAAAACTGAGAGCAAGTTTTTGGAATCACTGATCGCAGTACTAGCAGTATGACCATTTCTCTGAAGGTTGGTTA
novel_mir179	scaffold168	+	AAGTTACTTCCCATCGATGG	TCTCAGGACCGTCCGGTTGACATGGC	272525	272846	GAGAACATCAACATAATTCCTAACTACAACCCGAAAACTATTAAAGAAGAAGGCCCAACAAATCCCGTGTTACTATTCACAGCCGGGTCAATCAAGTTACTTCCCATCGATGGATGACAGAAATGATGATTTTGCCCTTCTCCTTGTGATCATGATAGGTTGTCGATTTCGAATTTTTCTCGTGCTACGATCCTCTGTGCATCGCTCTCAGGACCGTCCGGTTGACATGGCTAACCTGGCTGTAAATAGTAACTCGGGGTTTACTAGGCCTTCTTCTATTATAGTTTCCGGATGGTAGTCAGGAATATTGTTGATGTTCTA
novel_mir180	scaffold169	+	TTGGGTCCAGTAATCTATTAGCTT	TTTTGGGTTGCAGATGGACTCGAG	19288	19427	AAGCTTATATGAGGTTTGGGTCCAGTAATCTATTAGCTTAAGCTTTTGGGTTGCAGATGGACTCGAGTCCGTGTAGGCCCAAATGGGTATTTTACATGGTATCAGAGCGGGTTATGCTTCCGCGCGCTCATGTGGGCTC
novel_mir181	scaffold169	+	TGGTCAGAGGTTCGAGTATGGTG	GTACTTAAACCTAGGCTGAG	257487	257698	GACCAATTTGTACTTAAACCTAGGCTGAGGTTTTACCAGCTCGCTCTTGGCCTGTTGGTGAGCCATTCTATCTTTGGCCCTCTGGTCAGAGGTTCGAGTATGGTGGAGATGAGGAGATGAGGAAGATGATATGAGGTATTCTAAAATACCTTTTATTTTGTCCTACCGAAAAAGTACGTCTTTTTGTTTTTGATATAAAATAATATTGGTA
novel_mir182	scaffold169	-	GCCTTTTTACACTACTCTCCAATGGTTG	CCTCCGGAAAGTGGCACAGAAAGGCCTT	270945	271268	TTTTCTAAATATAACAAGATGTTTAAAAAATAGTACATAAATATACGATCTTTATTTTTTTCTTAAATATAACATGACCTCCGGAAAGTGGCACAGAAAGGCCTTTTCAAGTTTAGATGTGATTCTAACACGTTAAAAAAGAAGATAGTGTATGAAGGTCGTATTTTTCTGTATTATTTTTCAAAAGTCATGCTATATTTAAAAAAATGTATAAATATCGTGCCTTTTTACACTACTCTCCAATGGTTGTGCTATATTTAGTAAAAAATGTAAAGATCGTGTATTTCTGTATTATTTTTTAAAGAACGTGTTATATTTAGGAA
novel_mir183	scaffold17	+	GAAGCGATTGTGGCCACCGCTAGGTTC	AATTGAGGTCTCCACTTGCTTCGGTCC	453917	454031	AACCATGTCGACTGAAGCGATTGTGGCCACCGCTAGGTTCATTCCCGCTGGTCTAGCGTTCGATCGCCATTGATACAATTGAGGTCTCCACTTGCTTCGGTCCCTGCCATGGTA
novel_mir184	scaffold17	-	ATTTAAGGGTTCTCTCGATTACCCA	AATAGGGGAAATATCCAAT	508325	508610	TCACGACGTCAAATTTTCGTTAATCTGGACGGAATCGAAGGCACAGAGAACGCCGGCAAGTCCAATCGGGGAGAAGGCGCCGACGACCCTAATCGGGAGTGATGGCTGGGATTGTGGCTCCACTTGTCGGAATAGGGGAAATATCCAATTTAAGGGTTCTCTCGATTACCCAGGGGTAGGGCCTTGATGCCACCACCACCTTGATTGACCGCGGTCGGATTGGGGTCGTTGGCGCCCTCTGTAACTTCGATTCCGTCCAAATTAACAGAAAATTTGACGTCGTGC
novel_mir185	scaffold17	-	TCACCAGGCGGTGTATTGTACGGCCTGG	GTGCCGTAATAACCGACTAGT	624172	624245	GGATGGTGGCCGGTGCCGTAATAACCGACTAGTTCACCAGGCGGTGTATTGTACGGCCTGGGGCCCGCCATTA
novel_mir186	scaffold17	-	TTTTGATAACAAGTAGGACTACCTGTATCT	TGCTTACTAGTTTATCAATTATG	731548	731790	TGGGAGATGCTTACTAGTTTATCAATTATGTTTTCTTCAAGCACTACATCAAAGGAGGTTGTTAGCAATTAAATAAATTAATTTTAATTGCTAAAGGATCGTTTTTAATAATTAAAAACTATACATATTTTTAGTTGTTAAGCCTATAATTACTGAACTGTGACAATTGATATGCGCACGCCTCCGCATGATAATCGAGATGTTGCATTTTTGATAACAAGTAGGACTACCTGTATCTCTTT
novel_mir187	scaffold17	-	GCGGATTGGATAGTCGGACATACTTTA	TTGGATATGATCTCTAATCGATTCCCTC	1192678	1192854	GTGGTTAAAGAGAATTATTTTGGATATGATCTCTAATCGATTCCCTCGGCCTGCTGCTAAACATTGAGCAGTGTTTGGATCGTCATTTGTAAGTAGAGATTACCAGTAACTTATAGAGAGGGTAACCCTTGGGCGGATTGGATAGTCGGACATACTTTATCGTTTTCTTTGGCTAA
novel_mir188	scaffold17	-	GGAGTTCGTGTGTGACCCGAGG	TTGTCACTTCGATTCCTCA	1374116	1374318	ACCTTTGTCACTTCGATTCCTCACTTCTCTGTCTTCGCGACTGCTGCTCGGTTAATCCCAGGAGATAGGAAGTCCACCGGAAATGAACTGGCATGCGGTTCTGATGAGCGAGTGCAGTTCTTTGAGGCTTCTGAGTATAGGAATGGACCTCAGAGCACTGCTCTGGATCGGAGCAGTTCGGAGTTCGTGTGTGACCCGAGGC
novel_mir189	scaffold17	+	TGGTTTTGGCGTCTACTTTTCTCAGA	GAGAAATAGGTTAGGATTCATTGAATTTTT	1388667	1388850	AGGTAACCAACCTTGAATGATTCAAGTGGTTTTGGCGTCTACTTTTCTCAGATGAGGTTTCAATTTTGAATATGGTGAATTGAGATAATTCACATTTAGAGAATTCTATTTCTTGGTGAATCATGTTGAGAAATAGGTTAGGATTCATTGAATTTTTGGATCTTAAATGGTTGGTGCATACCG
novel_mir190	scaffold17	+	CCATTGAAACCGTCAAGCAAA	AGGACGGCTTGGCGGGGTCAACGGAGA	1414195	1414497	TTTTGCTACTTGATGGTACAAAATGTTTCAAAGTTGTTTCAGTATAGTACAAACCGTCATCTCGCCATTGAAACCGTCAAGCAAATGCTGATGGTGCAAAATCGATTTTTGTGGGATGTTACATGATGGTGCAAAATGTTTTGAAGTTGTAACTTAATAGTACAAAATATTTTACGTAAGTTACATGATGGTACAAAATTTACAGATCTTGAAAGGACGGCTTGGCGGGGTCAACGGAGAGATGACGGTTTATACTATACTGAAACAAATTTGAAACATTTTGCACCATCAAGTAGCAAAAA
novel_mir191	scaffold17	-	TACCACCTCGTTAAACCTACTTT	GTAGGTTTTAAATCAAAAGAGGTGGGGT	1846883	1847139	ATATATATTATCCTTATAAATCAATTTATTTACTTGTACATTAATTATTAATGTATTAAAGAGAGTACAAAAAATTAATGAAATTTGGGTAAATAAAGAGCTGAGGACTTGACACATGGTACCACCTCGTTAAACCTACTTTTTCATTTCGCTCTTGTTATATACTATATAGATTTTGTAACTGAAAAAAATGGTGAAAACAACCAAGGGCAGAAGTAGGTTTTAAATCAAAAGAGGTGGGGTAATAAATATGTAA
novel_mir192	scaffold17	-	AATAAATTAATTAACTAGTT	TTCTTATGTCATTTGTTTAATTTTT	2687590	2687854	AAATCCTAATTAATATTGGCTAGCCAGGCTAGCTAGCTTTTTTTTTAATAAGTAAAAAAAAACCTAGCTAGCTAGCTAATGGTACGCGACTTCTTATGTCATTTGTTTAATTTTTTTTCGGTGTGCATTTTGATATCCGGAAGTTCGAAGGGCCCCAGCTAATTCAGTTGAGCCATCTGTTTAATTTTCTCTTTGATTAGTGATTGCTAGCTTCAATTGCATGGTCCATACTAAATAAATTAATTAACTAGTTGCATGGGATTA
novel_mir193	scaffold173	-	GGACGGCTTGACGGTGTCAATAGCGAG	GCCATTAACGCCGTCAAGTCGACGCTG	246178	246479	TTTGCTACTTGATGGTACAAAATGTTTCAAAGTTGTTTCAGTATAATACAAACCGTCATCTCGCCATTAACGCCGTCAAGTCGACGCTGATGGTGCAAAACCGGTTTTTGTGGGACGTTACATAATAGTACAAAATGTTTTGAAGTTGTAACTTAATAGTATAAAATATTTTACGTAAGTCACATGACGGTGCAAAATTTACAGATTTTATAAGGGACGGCTTGACGGTGTCAATAGCGAGATGACAGTTTGTACTATACTGAAACAACTTTATAACATTTTGTACCATCAAGTAGCAAAA
novel_mir194	scaffold173	-	TAATCTCCGATGATAAGTCG	CTCTCTCATCAATTACGGGAGACTTTACTT	253965	254147	TTGGGAAATTCTTATTGGCCTGTGACATACGTCACGTGGTATATCAATTACATACAAGACTCTCTCATCAATTACGGGAGACTTTACTTGTGGCGCACGAGTTTGATATTTATTAGAAGCACCTCGTTGTGAAGCTAAATGTGCAGTAAGTAATCTCCGATGATAAGTCGAGAATATCCCGT
novel_mir195	scaffold175	-	GGACCGTGATTCAAATTAAGAGGGCAGAC	TGCAAGGTCTATGTGAGGA	39735	39849	TCATTGGCTAGGCTTGCATTCAAAACAAGCAATGCAAGGTCTATGTGAGGATGGACCGTGATTCAAATTAAGAGGGCAGACTGTTTGTTTTTTGGGTGTTGGAAGGGGAAATGG
novel_mir196	scaffold175	+	CGATAGTGGCTGGGCTCAAGGCC	GCCTCGATCCCGGCTCCCATAGCCC	93680	93840	CGCCGGTGATCTCATTTGGGCGATAGTGGCTGGGCTCAAGGCCACCACCGCCCCAAATCTCCCTCTCTTTCTTCAACGATTTCAAAGAGAGAGAGAGGGGCAATTGAGAGCGGTGGTGGCCTCGATCCCGGCTCCCATAGCCCAGGTGAGGTCGCCGGCA
novel_mir197	scaffold175	+	ACGATTCGCTACCGACGTCAGTATCGAC	CATATTGACGTCAATGTCAC	136285	136437	AATCCATTTTCCCATGAACATCCATATTGACGTCAATGTCACCTGATCATAAAACGTGACGATTCGCTACCGACGTCAGTATCGACAGAATGACTGCCATAAACTTTCACACGAAACGGGAATTGTTCGAGAAGAGGTTTGGAAAGTGGATA
novel_mir198	scaffold177	+	TACCGGTAGAGGCGTCGCGCTTG	GACGCTCAGTCGACTGTTT	207329	207540	ATCGAGGAAGTCAGTGTGGATACCGGTAGAGGCGTCGCGCTTGGGACGCTCAGTCGACTGTTTAAAAGATCCCAGGTGCACTTTATTTACTCCGATTCTTCTAGTAGGATCAGAGACTAGCTAGTTAGAATATGAGTAGATAGAAGCATGAAATAGGATTTCATGCTTGTTACATGTGTGCTTGGTCCTAGCATGACTGTTAAACCTCGAC
novel_mir199	scaffold178	+	CGCTGACGTGGCCGAAACG	CTGACACGTTTGCGCCACGTCAGCGTCGCT	222374	222932	ATAATATATCAAGTTGGTTCAAAAAGTTTTTTTTGCTACTTGATAATACAAAATGTTTTAAAAGTGTAGCATGATAGTACAAACCGTCATCTCGCCGTTAATGCCGTCAAATGACGCTGACGTGGCCGAAACGCGGCCGAAACAGTAACCTCTCTCTCTCTCTCTCCCCTCTTTCTTCTTCTTCTTCTTCTTCTTCTTCTTCTTCTTCTTCTTCTCCTCGTCCTGCTCCTCTCACTCCTCCCTTCCCTCGCCCTGTTCCAGAAGAATAATAATAATAATAATAATAATAAGAATCGAAGAATTGAAGAAGAAGAAGAAGAAGAAGAAGAAGAAGAAGAAGAAGAAGAAATGGAAGAATCGAAGAAGAATAAGAAGAAGAGAGAGAGAGAGAGAGAGGGG…
novel_mir200	scaffold178	+	CCAAAGAAAGGTCGGTCTCTAAA	AGAGTCACGTCACTATATGTTGGATG	285608	285824	TCGTCCAAAGAAAGGTCGGTCTCTAAAGATCCATTTGATGATCATGGGAGGATTTGTATCCGAACCCAATCATTGCATGTCTTGTCACCATACCATCTGCATCAAATCGTGGGCAGTAGAGGGCAATCCAAGAGATAAACATCCATAAGGAAGCTCTTTAAAAGGAACAAATTGCAGAGGCCAATTGAAAGAGTCACGTCACTATATGTTGGATGT
novel_mir201	scaffold18	+	CATTGGAGTTGCATTTTTTAAGTGAGTG	TTACTTTTTGACGTTGCGCCAATGTGTGAT	42371	42505	AAGAGGTGTATAGGCCCCTATGGGCAGCCAAAGCGAGTGCCTCACATTGGAGTTGCATTTTTTAAGTGAGTGCTTCTATGGGTGGGTGTCTTACTTTTTGACGTTGCGCCAATGTGTGATAAAGTACATTTTTT
novel_mir202	scaffold18	-	TTGTATCCCGACCTAGTGATA	ATCAGTAGGTTGGGATACAATTTTA	51119	51467	AAAACCTCAACCACCTATAACCTGTGGTTAAATTATCAGTAGGTTGGGATACAATTTTATTGGTGTGAGAGCAGTTGAGAGGGTAAACACGGAATTGCGAAACCGGAATGTCCAATTATTCGAATATATTGAATTCAGATAAGATATTAGGGTATATGAATAGCAAACCCATTCTCTCTTGTGCCTGAAAACATGGCAGTCTCGTCTGATCATTATTCACTATATTCGAATAATTGAAAATTCTGGTTTCACTATTCTGTGTCTACCCTCTCAACTGCTCCTGCACCAGTAAAATTGTATCCCGACCTAGTGATAATTCAACCACAGGTCTTAGGTAGTTGAGGTTTA
novel_mir203	scaffold18	+	TAAAGGGCCGTTTGGATTCAAAGT	TGAAAACAAACGGGGCCTTTT	206745	207037	ACATGTGTATCCACTGTTCTTATGAAGAAGTCAAATCTCTTGTCTCTCAAGAGTTTATGATGAGGTATCCAAGAGACTAAAGGGCCGTTTGGATTCAAAGTTAAAGTTACTTTGATTTTGATTTTGATTTTGATTTTAATTGTGGAAAAGGACAAATGAGATGTAGTTATAAATTTGACTTGAGAAACATGTATTTTTATTGTGTAGTGTGTTGAGTTAAAGTTAAAGTTAAAGTTAAAATTAAATTATTTGAAAACAAACGGGGCCTTTTATAAGAGCGTGATACACATGC
novel_mir204	scaffold18	+	TTTCGAGTCTCATTAATGTAGAAATT	TTATACCTTTAGTGAGCCGACTTGACTTGA	329464	329682	ATGTTTTTCGTGGGTTGGAACTTGGAATGTATATTGAATTTCGTTTTTAAATAAATGAATATATACATGTTCTCCTTAATAAGATTTGATTTCGAGTCTCATTAATGTAGAAATTCTTAATTAAAAGAGTTATACCTTTAGTGAGCCGACTTGACTTGAATTGAATTAGTCGTATTCATTGAATTTTTTCAAATATTAAGTTACAAACCGAAAAATAA
novel_mir205	scaffold18	+	GTGATGGCCCCATCGCCGGCCACCACACC	GGTGGTGGCCGACGACGGGGCCATTACCGC	597958	598077	TGATTCTGGGCGGTGATGGCCCCATCGCCGGCCACCACACCTCCAACGAGATTGCCTGGGTCTCTCAATCTCGCCGAAGGGGTGGTGGCCGACGACGGGGCCATTACCGCTCGGAATTT
novel_mir206	scaffold18	+	CTAGGTATCGAACCTGCGACTTATAGATC	CAACAAGCGGGGTCGTACGCTACTA	1082817	1083109	TGAGGCACAAGGTCTAATATAATGAAAGAGAAATATTAAATAACTAGTAAAAGGCACGGGTAGTCCCACTAGGTATCGAACCTGCGACTTATAGATCAACAAGAGATGGTCAACAAGCGGGGTCGTACGCTACTACGCTACACTTTTTTTTTTATATTTATAGATGTACATATTTAGGTATATGTATATATGCACATGTACTATATGTACATACTTCATGAAGTAATTTGGACTAGAGTTTTACCCGTGCGTACTACGCCGTGAATATTATAAAATTTTCATTCGTGCCTCT
novel_mir207	scaffold18	-	GATGAGGGGTGGTGATCACCGGCG	GTAGCCACCACCCCCTCATTTGA	1102082	1102305	CAAAAAAAAAATGGAGTCTTAAAATTGGAGAGCCACGACGAGGAGAAGGAGCTGTGGCCTCATCGGTAGCCACCACCCCCTCATTTGAGGTCGCCAACCACCCTCTCATTCGAGGTCACTGGCGGTCTCAGTGGTGGCTGCCGATCTTAGATGAGGGGTGGTGATCACCGGCGGGCCCCACCGCCCCTTACTCACCGCTCTCCTTGTTTCTATTTTTTTTTTT
novel_mir208	scaffold18	+	TTCCACAGCTTTCTTGAACTG	AGTTCAATAAAGCTGTGGGAAGT	1197268	1197396	GTGGCTCTCTTTGTTGCCTTCCACAGCTTTCTTGAACTGCTTATAGGGTTCACGAATCCGGTAGCCGATCTCTGGGAGCTCTCACATTGCAGTTCAATAAAGCTGTGGGAAGTTACACGGAGGGCCAA
novel_mir209	scaffold18	-	TTTGGGTTACATATGGGCTCAAGTACG	ACTTGGGTCCAGTAACCTATCGGT	1344766	1344905	AAGTTGATATGATACTTGGGTCCAGTAACCTATCGGTTTAAGCTTTTGGGTTACATATGGGCTCAAGTACGTGTAGATTTAAGTGGGAATTTTACATAGTATCAGAGCATGTTACGCTTTCACGCACGCGTATCGACTC
novel_mir210	scaffold18	+	TTATTTGCATAAACTAAGGGCC	GTATTGCCTTAGCGTGCACGACTACT	1771672	1771801	TATATATATACATAGTATAACATTTGTGCCGAGTTATTTGCATAAACTAAGGGCCCCTAAGTGTATTGCCTTAGCGTGCACGACTACTGGCGATTTGAACGAATTAAATGGCCTTTATGTATATATATC
novel_mir211	scaffold18	+	CCAATTGGCAACCCCGACCTCTCCACCGA	GTGGAGGGTTCGGGGTCGCTGATTGGCGA	2426358	2426523	CATAACGAAAAATCGAAGGGGGAGGGGGTCAGTGCCGCCAATTGGCAACCCCGACCTCTCCACCGAGGTCGCCAGCATCCTCTGTGGGTGCCTGCACCCTCGGTGGAGGGTTCGGGGTCGCTGATTGGCGACCCCGACCCCCTCCCCCTTCGATTTTTCGTTATA
novel_mir212	scaffold180	+	TCTAAGTTTGATACCCGCTGAGGCCAT	CATTTATTAACTACTAGGATT	14231	14293	AAGAGATTCTAAGTTTGATACCCGCTGAGGCCATGCTCATTTATTAACTACTAGGATTTCTA
novel_mir213	scaffold180	+	ATTTTAGGTTGATGGAACTATCATGTGCAA	CACGGGCTCCACGACTAGTATTTCC	310108	310229	AGGAGTTTTTCTTTTTAACTTTTTATTATGTATATATTTTAGGTTGATGGAACTATCATGTGCAACGCACGGGCTCCACGACTAGTATTTCCATAAAAATAAGTTTTAGGCTCGAACTCTT
novel_mir214	scaffold187	+	GGGGATGTGGCCGCCGATGAGACTTCTATC	CATTGGGGCCCATCGTAGCCCCTA	227469	227662	CAGTCGAGGTTGCCCATGATGGCAAAGGTTTTTTTGTTGACTCCAATTAGGGGGATGTGGCCGCCGATGAGACTTCTATCACCTATCTCCTTCATTCTTTCTCGATTTTACTTCTTCTTTTTTCAAATCCGAGCAATGAAGGCCTCATTGGGGCCCATCGTAGCCCCTATAAGGTTGCCGGCAACCTCGGCTA
novel_mir215	scaffold188	-	TTATTTTTCATCTCTCTTT	GTTGAAGATGGAGAAAAGG	89038	89220	ACTCTCTAGTGGCCCAAAAGTTGAAGATGGAGAAAAGGGGTGCTGTGTTATAGTACATGCATTCGCGGAATCAGAGGTTTTTGCTAATATGCCCTTTTATTTTTCATCTCTCTTTCTATTTTTTTGTATGAACTCTTTGGATCCCGACTAATCCAGTCAAGCAAGATTGACCCACTAAGAGG
novel_mir216	scaffold19	+	CATGTCATGTGATACGGAAATCAC	GATGACTCTCGTATCACATGACACAAGG	907261	907389	GTCTTACATGACCCCATGTCATGTGATACGGAAATCACAGCTGTCCACTTTGCGTGGATTTCGTATTTCACTCACCAGCGAACGGATGTGATGACTCTCGTATCACATGACACAAGGTCATGTAAGAA
novel_mir217	scaffold19	+	AATTGTTGAGGGCGGGTATTTAAGGGCACG	GCCTCGTGTTAATGTCCCCCCTCGC	933559	933773	ATGGTATTAGAGCGGGTTACGCTTCCGCATGCCTACGCGCGTATGTGCATGCACTCACACCACGCCAGACCCAGTATGTCCGAGTGCAGCCAAGAGTGTGCCTCGTGTTAATGTCCCCCCTCGCCCGAGCACGGAAGATAAGCCCGGCTCGAGGTCAATTGTTGAGGGCGGGTATTTAAGGGCACGTGACAACGTGTAGGCAGAAATAAACCAC
novel_mir218	scaffold19	-	GGCCGGGATTGGGACCACTACCT	TGGTGGGGCTCCGATCCTGTCCACCAATG	956671	956796	GTTAGGGGTGGTGGGGCTCCGATCCTGTCCACCAATGCCCAAGGTGAATTCACTAGAGACATCTATGCTCGCTTGCGACCTCACCTTGGGCTGTAGCGGCCGGGATTGGGACCACTACCTTTGAA
novel_mir219	scaffold19	-	TGGGCCCGGCTTTGTGTGTGTGTATATA	ATATATATATATGACGACGTGGCAAAGTAA	1156291	1156407	AATATATATATATATATATATGACGACGTGGCAAAGTAAGAGAGCTCTATTTCGTATTTTAATGATATGGCGGCATGAAAATTGGGCCCGGCTTTGTGTGTGTGTATATATATATA
novel_mir220	scaffold19	+	CGCCGCTGGCCACGAGTCACCTG	AGGTGACTCGCGGCCAGCGGCTAGTGG	1842781	1843157	CGGCCGCCTTCCAAGACGACGACGATCGCGCCGCCGCTGGCCACGAGTCACCTGAATCGAAAAGTTGAAGGCTCGGGATCGAGACAAAGACAGGAGAGACCGAGAGCGGGGAAGGGATCGACTAGGTCGAGTCTCGAGGCCACGATTCCACCCGTGTAGGTCTAGACCTGATGACCCACAATGCCAGACACGGCTCATGCATCGGTCCCGACTCGCTAGCAGCTGCGACCGTGTGAGCCTCGACCCAATCAATCACTTCCCCGCTCTCGATCTCTCCTGCCTTTGTCTCGATCTCGAGCCTTCAACTTTTCAATTCAGGTGACTCGCGGCCAGCGGCTAGTGGCTGTGCAATCATCGTCGTCGTGGAAGGCGGCCA
novel_mir221	scaffold19	+	ACGTGTTTATAGGTTGGTGCCAGACGGAAG	CGTCTGGCACCAACCTATAAACATGCGCCC	2454983	2455588	ACCTCCACTGGTTGCAATATTCAGAGAAGCCAAAGTTGACACTGAGCTTGGGAGTTACAAGATACCTCGAGGTACCAAGATTTTCATCCCGATAGTTGTTGTTCATCATGACCCGAATATATGGGGTCATGATGCAACTGAGTTTAATCCAGCTCGATTTTCAAATGGAGTGTCTAAGGCTTCTCAACACCCATTTGGGAATCCATGGGCACGTGTTTATAGGTTGGTGCCAGACGGAAGCTAAATCTCCGAAGGATTATTGCAAGTGTTAACTTTGCTAGTGTCGTGGCTAAATTTTGCCTGATAACCTTTGGCCATGATACAGGCAAAGTTAACACTTGCAGTAATCCTTCGAAGATTTATAGCTTCCGTCTGGCACCAACCTATAAACATGCGCCC…
novel_mir222	scaffold19	+	AGGGCCCATCACGGTAGCT	TTGCTGCCGGGGTCCTCGAGC	2632744	2633009	TGCTTGAGAGGTGAGAGGTGGGTTGGGCGCTATAAAACGGGAGGCGGTCCGACGTTTGAAGGCATACCTTTCTCGGCCTTTTGGCTAAGATCAAGTGTAGTATCTGTTCTTATCAGTTTAATATCTGATACGTGGGCCATCGGCCCACATGATATTAAATTAATTTTTTTAGGGGGAGGGCCCATCACGGTAGCTTGCTGCCGGGGTCCTCGAGCGTCGCCCAGGCGTTGCACTACTGCCCGGGCCCGGCGCACCCCTCCAAGCC
novel_mir223	scaffold19	-	ATCTTGACTAAATTCCTGTCAAAATCGGGG	CGCGGCGGCAGTGTTTGGTTGAGAGCT	2662340	2662546	AGGAAAATCAAAATTTGTATATGAAAAAGCCCGCGGCGGCAGTGTTTGGTTGAGAGCTTACACTATTCTTTGCGCTGGGGATGGATAGTGAAACCGGGTTCAGAACTGTGTTGAAGCTTTGAGGGGACCGAGCAAATGACCCTGCTTAATCTTGACTAAATTCCTGTCAAAATCGGGGTTTCTCTCTATATGAAACTCATTTTTCA
novel_mir224	scaffold191	+	AGTTCCACATTCGGGTCTGACTAGAA	TTGTTGCCTCGAAACTGGATCTGGC	134589	134775	CTCAAGGGGGACAAATAACCACGAGTTCCACATTCGGGTCTGACTAGAAGCGCACTTTCGGTTGCGTCGAAATTAGATCGGACCACTCTTGGACCTAACTAATATGATGCGCGTTTTTTGTTGCCTCGAAACTGGATCTGGCTTGATGTGAGTTCATATGAGTTGCCAAAAGCATACCGCTTTGAT
novel_mir225	scaffold194	-	ACTAGTCGGGCCAAATAGTTTCC	TTGTGATAGTTTTACCCATTTATG	184239	184456	TGCTTCAAAGAGTTAGACGTTTATTCTCCTTAAATAAGACCGCGGGTTCCAATTTCGAGAATTTGAAAAATCCATATTGTGATAGTTTTACCCATTTATGAGCCGATTCGGCTCGAACTAGTCGGGCCAAATAGTTTCCGGATATATCAAGTTACATACCAAAAAAAAAAAGTTTGTTCATTTTCTTAATTTAGCTTAGCCTCTGACCTTTGAAGTT
novel_mir226	scaffold194	+	AGGGCTATAGCTCAGTTGGTAGAGCACC	TCGACTCCATCTTGCTTCAATTAGTCCAGG	233520	233780	AACCTTGACCAAGGGCTATAGCTCAGTTGGTAGAGCACCTCGTTTACACGTGCGCCAATGATTTTCAGAGGAGTCCGTCCCATCATGGCTTTTTAAGTCCGCCGTCAAATCCCAAGGCTCAACCCTAGACGTGCAGTGGAAACTACCAACGGGTCACTGTCTATTTTGCTTGTGGTTTTGAACCTGTGACCTCAAGGTTATGAGCCTTGAGAGAGAGCTCGACTCCATCTTGCTTCAATTAGTCCAGGCATGTCGGGGTA
novel_mir227	scaffold197	+	CTACCTCGACACGTGGCATGAGGAAGTACC	TATTCCTCACCACATCATTTGAACTATGA	155184	155361	AAAAGTTATTAGGTGATCCTACCTCGACACGTGGCATGAGGAAGTACCAATCAAAATATGTGAAATTAGGGACTTGGTGCTAATCACTCGGATAATTATCATAACTGATTTTCATTATAGAATTCCTATTGGTTATTCCTCACCACATCATTTGAACTATGATCATCTAAAATTTTC
novel_mir228	scaffold198	-	GCACGCTTAGAGAGTTTTACACCTTAGT	AAGGTCTAGGGTTCGAGTATTGTGGATGG	113614	113785	AATGTGAGTTGGTTCAAGCGGTTCGACGTTTGCTCCATTTAAACAAGGTCTAGGGTTCGAGTATTGTGGATGGAAAAAAAAAATGCACGCTTAGAGAGTTTTACACCTTAGTGGGCCGCTTGACCGGATTAGTTAGTTCCCATTGGGCTTCCGGATACCAGTGTTCACGTC
novel_mir229	scaffold2	+	CCGAGGTTGCCAACACTCACAGAGGACG	CTGTGGGTGTATGCGATCTCAATA	6408	6698	AGGGGAAGGGACTTGCGCCGCCGGTCGGCAACCCCAACCCCACCACCGAGGTTGCCAACACTCACAGAGGACGCCGAAAACCTTGAGGGTGGGGTCGGAGTCGCCGATTGGGGATCCTACTCCCTGAATTGACCAAAAACTCGAGTTTGAGATCCCGATCGATTCGGAGGTGGGGGCTGCCAATCTGCAGCCCCGACCCCACCTTCATGATCGACGGCATCCTCTGTGGGTGTATGCGATCTCAATAGTGGAGTTCAGATCGTTGATCCACGGCCTCGGCCCCTTCCCCC
novel_mir230	scaffold2	-	CGGCTGACTTGAATTTAACGGT	GTTAAATTTTTCAATCATTTTAACAG	528645	528738	ATCAAGTACAATGTTAAATTTTTCAATCATTTTAACAGTAACGGCTGACTTGAATTTAACGGTACCACGTGGCACAACATGATTGTACTTGAA
novel_mir231	scaffold2	+	CCTATCCACCACCGCCTAGTCGGGG	CGATTAGGGCAGTGGTGGCACGAAT	1211504	1211626	TGGTGGTGGTGGCGGCTCAGATCCTATCCACCACCGCCTAGTCGGGGTCGCCGACAACTCACGACATCGCTAGCGACCTCGATTAGGGCAGTGGTGGCACGAATTGACGGCTACCACCGCCC
novel_mir232	scaffold2	+	TTGAGACTCGGGCCCATCCGCAACTCAAA	GGTTGCTAGACCATTATCTCTTA	1520850	1520966	TGTTGGGAAAAATCCATGGGCTTACTTGAGACTCGGGCCCATCCGCAACTCAAAAGCTTAAGCCAATGGGTTGCTAGACCATTATCTCTTATAAACCTATGGATTTCCTCTCAATT
novel_mir233	scaffold2	+	CTTTGATGAATAGCGGGCCCGGACTCTC	AGTCGAAACCTACTATTCATTCAC	1872403	1872653	AGACTTATACGGTGCACGCTTTGATGAATAGCGGGCCCGGACTCTCGTCAATATGTGATTTTTTTGTTTCATTTTATTGATGGTGTGGTTATTTTTTAAAAAAGTAATTTTGTATGTGAAGAGGTGAAAATAAGATTCGGATATTGATGGTGAGGGTGCCAAGTGGGTAAAAGGGTAGTTGGCATGAATAGGTTATTCCGCATGTGGCAAGAGTCGAAACCTACTATTCATTCACGTGTGCCTCACGTCA
novel_mir234	scaffold2	+	AGACTAGGTTGGGTTGTTAGTCC	AGCAGCCCTATCAAATAGTCTTTC	2130895	2131033	AAAAGACTAGGTTGGGTTGTTAGTCCACTGTGGCTGTCCCAATTAAGGGAACCTAACCGCCACGGAATATTCTTTTCGCCATAACTCGCTGAGACTTTAGCCCAACTTGGTTACAGCAGCCCTATCAAATAGTCTTTC
novel_mir235	scaffold2	-	GGTGCCGAGTGAATTGCCAT	GGCAGTGAAATTTGGCCACCCGCG	2440494	2440637	TTGGCAGTGAAATTTGGCCACCCGCGAGGTTGGATTTGACATTGCCGTGCCCAGACCGGCCAGTAGATGTTGGTTCTAATGGTTGGGGTGGAGATTAGATGGCAGCAATGGCAGTGACGATGGGGTGCCGAGTGAATTGCCAT
novel_mir236	scaffold2	+	CGTTGGCGAGATGGCGGTGGC	GGCGAAAGGAACATCTCGTGGCGG	2760232	2760394	CGATCGTTGGCGAGATGGCGGTGGCGGTGGCGGTAGCCGGCCCATAATACTTGATCCAGTGGGCCTTAGACTTAATTCACTAGTGTGTTGATGGGACTGCGGTGACCAAGTTGAGCTAAAGTCTCGGCGAGCTATGGCGAAAGGAACATCTCGTGGCGGTTA
novel_mir237	scaffold2	+	TATATGTTATTAGTCTTATTCTT	GATGAGAACCGACTATGTAGCATCTACACC	2933974	2934154	ATTCGTTCTCTATAGGCATGAGATGATCATCTTAGGGTGATCCTTTTGTCCACGGATGCTCCTATTACACTAGTAGTCTCTGAAGGATGAGAACCGACTATGTAGCATCTACACCGAGAATTCAAGTATTGTATATGTTATTAGTCTTATTCTTTGTAGAAACTACCCGTAATAACGAAC
novel_mir238	scaffold2	-	CCCCCAATTAGGGTAGTCAACGCCC	CGTCGGCAACCCCAATCAAGGGTG	3083445	3083758	TAGAATGCATAAACTTTCGATTTAATAATAATTCTAGTACGGCATCAAATTTTTCATTAATTTATACGGAATCGACATCATAGATAGCGCCGAAGACCCCAATCAGGGAAAGGCGTCGGCAACCCCAATCAAGGGTGATGGCTGGGGTCTTGGATCCACCATTCTCCCAATTTCGAGGGGTGGGCGCCACAATTCCGGCCACCACCCCCAATTAGGGTAGTCAACGCCCTTTGTGGCATCGATCCAGTCCAAATTAAGGAAAAAGTTAATGTTGTGCTAGAATTGTTATTAAATCGAAAGATTATGCATTTTT
novel_mir239	scaffold2	+	GCTCTAATCGTGTCAACATGGATATAAAT	TAGACACGACACGATACTAATTGC	3629960	3630117	ATGGATTAAGCAGCTCTAATCGTGTCAACATGGATATAAATGGATCTTGTTAATGTTTACGAAATCTGAGACATTTAATAATCGTGTCATGTCTGGATTTAGACTTCTGTGACACGAGACTGTTTAGACACGACACGATACTAATTGCCAAGTCTAG
novel_mir240	scaffold2	+	TTTGGTCTAGTGGTATGATTCTCGCTTTGG	CGAGTTCGATTCTCGGAATGC	4495155	4495230	TGGGCATTTGGTCTAGTGGTATGATTCTCGCTTTGGGTGCAAGAGGTCCCGCGAGTTCGATTCTCGGAATGCCCC
novel_mir241	scaffold2	+	ATAATGGGAGATGGGCCACCAATTTG	ATCGGTGGCCCACCTCCCGTTCCGGC	4562391	4562613	GGGAGAGGGCCCTAATTTGCCCCCCTCCATCTCCCTCTCTCTCTCTCTCTCTCTCTCATCTCGAACCAGAAGAGAGAGAGAGGGAGGGGGCATGCACTTTTGATTCGAGAAAGAGAGAGAGAGAGAGAGAGAGAGAGAGAAGGAAGGGGAAGATCGGTGGCCCACCTCCCGTTCCGGCCACAGTCACCATAATGGGAGATGGGCCACCAATTTGCCTCTCTA
novel_mir242	scaffold2	-	TGTGTACACCTCGACATTTAGAA	TTGATGTCGTGTGCATATGCCTACTTTTT	5198642	5198779	GTCGAAGTTGACTTGATGTCGTGTGCATATGCCTACTTTTTATGTGTACACCTCGACATTTAGAAATCCAATAGGCTCTGACTAATTCAGTTGAGCTGGAGCGGCCCACTAAGGGGTAAAACTCTCACAGCATCGGT
novel_mir243	scaffold20	+	CGAGCTTGATCCGACCATCCACAATC	TGGCTGGTCGGCTTGAGCTCGAT	704633	704779	TCGGGCAGATCGAGCTTGATCCGACCATCCACAATCGAACCCAGCTCATATCCAAATCGGACTAGTGGTGGCCAGATCCCGCTCGATCTGTTCGGATTTGAGCAACCTCCGATGATGGCTGGTCGGCTTGAGCTCGATCAGCCCGG
novel_mir244	scaffold20	-	AGATTCAGGGTTGGGGTCTCCAATCGGCGA	CCGATTGGCAGCCCTAACCCAGAATCTACC	1494557	1494779	GGGTCGGGGTCTCCGATTGGCAGCCCTAACCCAGAATCTACCGGGGACCTCCAACTCGGAGTCCTTGGTTGATTCGGGGTTGGGGCCACGAATTGGCGACCCCGACCCCTCCATCGAGGTCGCCGACGTCCTTGGTGGGTACCGACGACCTCGGTGAAAAGGTCGAGCTCGGAGGTCCCCTGTAGATTCAGGGTTGGGGTCTCCAATCGGCGACCTCGACCA
novel_mir245	scaffold20	+	TATATGACTTGGATCCAGTAACCTATCAA	AAACGGGCTCAAGTCAGTGTAGGC	1748655	1748733	AGTTTATATATGACTTGGATCCAGTAACCTATCAATTTAAACTTTTGGATTGCAAACGGGCTCAAGTCAGTGTAGGCC
novel_mir246	scaffold20	+	CGCCGGCCACTGACGCCCCAATTGAG	GATTGGGGCAGTGGTGGCCGGCGT	1818959	1819082	AGAGATTAGATTTGACGCCGGCCACTGACGCCCCAATTGAGGTCACCGATGACCTCTATAATTATCGATGACCTCGATTGGGGCAGTGGTGGCCGGCGTCAAGTCACCACAGTCCCAATCTCC
novel_mir247	scaffold20	+	TGCCATTGACGTCGTCAAATCGAC	ACGGCTTGACGGCGTTAATAGCGAGA	2447672	2447973	TTTGCTACTTGATGGTACAAAATATTTTAAAGTTGTTTCAGTATAGTACAAATCGTAATCTTGCCATTGACGTCGTCAAATCGACGCTGATAGTGGAAAGCCAATTTTTTAGGGACGTTACATGATGGTGCAAAATGTTTTGAAGTTATAACTTAATAGTACAAAATGTTTTACATAAGTTACATGATGGTGCAAAATTTACAGATTTTGTAAAAGACGGCTTGACGGCGTTAATAGCGAGATGACGGTTTGTACTATACCTAAACAATTTTGAAACATTTTGTACCATTGAGTAGCAAAA
novel_mir248	scaffold20	-	TAACGGGTCCCGACTAATCCAGTACCCA	GGTTCAGCCAGTAGTGAGGGCGCGGAGGGG	2700699	2700900	GGGGTTCAGCCAGTAGTGAGGGCGCGGAGGGGGCAAAAGGGTGAATGGTACTAGTTGAAAATTTGTTGAATAAGTAAGAGCATATCGGTAATTTCAGTTTTTACATATGTGAATAAATTATTACATTGGTCATGGTGTAGTAGTTATTCATTATCTATTTATTTGATTGTATCTAACGGGTCCCGACTAATCCAGTACCCA
novel_mir249	scaffold200	+	CATCTCGCCATTGACGCCGTCAAGT	CTTGACGGTGTCAATAGCGAGATGACG	209614	209915	TTTGCTACTTGATGGTACAAAATGTTTTAAAGTTGTTTCAATATAGTACAAACCGTCATCTCGCCATTGACGCCGTCAAGTCGACGTTGATGGTGCAAAACCGGTTTTTATGAGACGTTACATGATGGTGCAAAATGTTTTGAAATTGTAATTTAATAATACAAAATGTTTTATATAAGTTACATGATGGTGCAAAATTTACAGATTTTGTAAGGAACGGCTTGACGGTGTCAATAGCGAGATGACGGTTTGTACTATACTGAAACAACTTCGAAACATTTTGTACCATTAAGTAGCAAAA
novel_mir250	scaffold205	-	TCTCCCTTGTAATCGAAAAAAAAA	TTATTTCATTATATTAGACTCTTAG	153227	153288	ATGATTTTTATTTCATTATATTAGACTCTTAGGTCTCCCTTGTAATCGAAAAAAAAATCAA
novel_mir251	scaffold21	+	TTCGCTTGGGCTTGGAGTCATCTTT	AGACTTCTAGGTCATGAGTTCG	279558	279839	ATGGATGATGCCTAGTGATCCCAAGTTCACTCCCATGTGATTTGAAGACTTCTAGGTCATGAGTTCGAATCCTTCCAGGAGCATATGCTAGGGTGGGCTCTTTCGCTTGGGCTTGGAGTCATCTTTGATTTTTGTCAATTATATTAGGCCTCTAGTGGTATTACGCTGATGGGGTCAGTGTTTGCACTGATTATTTAGTTTGTCTAATATGTTTGCAGTTAAATACAAAAGTCTAAACATTGCATCGCGGGGGAGGCAATGTTGTCATCACTGTTGTCCAC
novel_mir252	scaffold21	+	TTGGCCTAGTGGTTAAGGAGGAGTTCAAGT	TGGAGTCCTGGAGATTAGTTAGGCAAAACC	371771	371927	ACGGGTTTGGCCTAGTGGTTAAGGAGGAGTTCAAGTTTCCACCGGATCCCGGGTTCGAAACCCCTTGTCGCCACTATATCGCCTTTGCTGTGATTACTAGCTCAATGCGTCGTCGGGGTTTCATGGAGTCCTGGAGATTAGTTAGGCAAAACCTGG
novel_mir253	scaffold21	+	TTACTTGAGACTTGGGCCCATCCGCAACCC	TTGCTAGACCATTATCTCTTATAAACC	842462	842707	AGCTGGCATGACTCTTGTGTTGGGAAAAATCCATGGACTTACTTGAGACTTGGGCCCATCCGCAACCCAAAAACTTAAGCCAATGGGTTGCTAGACCATTATCTCTTATAAACCTATGGATTTCCTCTCAATTTTTCCATGTGGGATTACTTCCATCACCCGCCCTCATCATTCTCCATATAGGAGAGAAACCGGCCCAACAATTCCCCCCCATTCTCGACTATATGGAGGACTTCGAGCCGGCC
novel_mir254	scaffold21	+	GCCTCGCCAGGGGCCACCACTACCTGG	GGCGGTGGTGGCCACTGACGAGGCCCC	1347985	1348161	GGGGGCCTCGCCAGGGGCCACCACTACCTGGGTGTGATCACCGACAATGTTGAGGTCGCCGGTGACACTCATTGGAGCGGTGGTGACCACCGGCAAGGCCCCCACCCATCTAAAATTGAGATCAAGCTGTCGTTGACGACCCCAGTGGGGCGGTGGTGGCCACTGACGAGGCCCCA
novel_mir255	scaffold211	+	CAAACTATCAACTCGCCATTGAC	ATGGCGAGATGACAGTTTGTACT	199898	200200	TTTTTGCTACTTGATGGTACAAAATGTTTCAAAGTTGTAACGTGATAGTACAAACTATCAACTCGCCATTGACGCCGTCACGCCGTCCTTTACAAAACTGTAAATTTTATACCATAATGTAACTTACATAAAACATTTTGTACTATTAAGTTATAACTTCAAAATATTTTGCACCATCATGTAATATCCCACAAAAACCGGTTTTGCATCATCGGCGTCGGCTTGACGGCGTCAATGGCGAGATGACAGTTTGTACTATCATGTTACAATTTTGAAACATTTTGTACCATCAAATAGCAAAA
novel_mir256	scaffold211	-	GTCAATGGCGAGTTGATAGTTTG	TGTCATCTCGCCATTGACGCCGT	199883	200217	GTAGTCCAAAAGTTTTTTTTGCTATTTGATGGTACAAAATGTTTCAAAATTGTAACATGATAGTACAAACTGTCATCTCGCCATTGACGCCGTCAAGCCGACGCCGATGATGCAAAACCGGTTTTTGTGGGATATTACATGATGGTGCAAAATATTTTGAAGTTATAACTTAATAGTACAAAATGTTTTATGTAAGTTACATTATGGTATAAAATTTACAGTTTTGTAAAGGACGGCGTGACGGCGTCAATGGCGAGTTGATAGTTTGTACTATCACGTTACAACTTTGAAACATTTTGTACCATCAAGTAGCAAAAAAAACTTGTTGGACTAA
novel_mir257	scaffold22	+	GGTGAGTGTTTAAGGACGTGTAGC	CGTGATTAGATCACACACTGTC	142313	142502	CAACCTATTAGGATCAGGCGATTGGAAGACAAGTGAAAATTTTACATGATATCAAGGTGAGTGTTTAAGGACGTGTAGCACGTGATTAGATCACACACTGTCACGTGATTGAAAGAATATAGTGAAACTACCCGTATCATTTATCGGTTGATATATGTATTTTGCTCTTTTTGTTGATTGTATGGGTTT
novel_mir258	scaffold22	-	GGGGGCAGGCCTCTAATCTACTGCCAC	ATCTCCGATTAGTGGCTCTAGCCCCCCGA	261956	262179	CCGACCCCACCACCAAGGTTGCCGACACCCACAAAGGACGCCGAAAACCTCGAGAGTGAGGTCGGGATCTCCGATTAGTGGCTCTAGCCCCCCGAATCGACCGAGATCTCAAGCTAAAGATCTCAATCGATTCGGGGGCAGGCCTCTAATCTACTGCCACAGCCCCACCTCCATGGTGTCCGGCATCTTTTATGGGTGCATGAGACTTCGGTGGTGGGGTCGA
novel_mir259	scaffold22	-	CTCCGCTAGCCATAGAAGGTTACAACATTA	TTTTGTGACTTGGAGTCGAGAAAAATTGC	2161249	2161385	AGGAAAAGTACAAAAACTCATTTTGTGACTTGGAGTCGAGAAAAATTGCACCATGTGTTTTTGTTAGAGATAATTAGCCTCTCTGTGGTGTACTCCGCTAGCCATAGAAGGTTACAACATTAGTTTTTTTTTTCCA
novel_mir260	scaffold22	+	TGAACGTTCACTCATTTTTGGCT	TTCGTATGGGTCTCGACTGAATATTCAGCC	2475474	2475682	CGCGGTTGAACGTTCACTCATTTTTGGCTTTTTTCTCCATGTACAAACCATTATTCTCCAAATACAAAAACATTAACAAATCAGTCGACTGCATGTTCGAATCAGTCGATTGACGTTTGGTACAGAACATTTTCGTACTTGGAGAAGTATTTTTTTTATACAAGGAGAATAACGTTTCGTATGGGTCTCGACTGAATATTCAGCCGCA
novel_mir261	scaffold221	-	TGGTTAATAAGTGTGTCTTACCGGAT	CTAGGACCGGCAGTATTTGACAT	11981	12137	CTCAATCCTAGGACCGGCAGTATTTGACATGACACGATAACACGAAATGGCTATGACACGGAATTAAACAGGTTCGGGTTGAGCAATTTTGATATTCAATCTAAACGGGTCTAGCTCGTTTAGACATGGTTAATAAGTGTGTCTTACCGGATTGAA
novel_mir262	scaffold221	+	GATTATAACTAATAAAGGGGCACGGGT	TGCAGCCTCTTTTGATTTGTCGTG	59905	60050	AATATGAAATCAAGCTGGGATTATAACTAATAAAGGGGCACGGGTAGTCCCACTAGTTATCGAACTTGCAACCTCTAAGTCAACAGACAAGGTGTGAGCCACTGCACTGCAGCCTCTTTTGATTTGTCGTGGTTGGTTTTATATA
novel_mir263	scaffold225	+	GCGACCAGTGTCGAGCGCTTGCCGCCTCAA	AGATACCAGATTGGACCGTGGTGGCCGAAT	70371	70545	GACGACTGCATCTGGTGGCGACCAGTGTCGAGCGCTTGCCGCCTCAAATCGTCCCTTTCTCTCTTCACTTGAAGAGAGAGAGAGGAGGGAGAGATACCAGATTGGACCGTGGTGGCCGAATTAAGGTCGTCGGCTGTCACGAAGACCATAGGCGACCTTGTCTAGACGGTTGTA
novel_mir264	scaffold226	+	GTACCGACGTGGCGCCTACGTGACAAGTGT	CTATCTCTCCATGTGCCACGTCAGCACGGC	209408	209589	ATTTACTTTTTGCATCAAATCTATTCCGGCGTTATCTTTTTCGTCGACATCTAACGGTCGTACCGACGTGGCGCCTACGTGACAAGTGTGGCCCACTATCTCTCCATGTGCCACGTCAGCACGGCCGTTAGATGTTAACGGAAAAGATAACATCGGGATAAATTTGATGCAAAAAGTAAAC
novel_mir265	scaffold227	+	AGTGTAGTGACTCATGCCATCATTTGGTGA	CTCGTGGTGGGACTATATTCATAC	194374	194470	AGATAAAGAGGATGTAGTGTAGTGACTCATGCCATCATTTGGTGACTAAAATATCTTGGGTTCTCGTGGTGGGACTATATTCATACCTCTTTATTA
novel_mir266	scaffold228	-	AAGGTCTTGTCACATGCGAAATAGCT	TTTCGACTTGCACGATATC	17150	17337	TATTTGAGATGTAATGTCAATTATGATATGACATCAAAATTTCCGTTAGAAGTAAACGGAAGATTGACGTGGTGCCTATGTGGATGAATAGTGAGCCCAAGGTCTTGTCACATGCGAAATAGCTAATATTTCGACTTGCACGATATCTTTTTATTCACTCGACTCCCCCACCATCAATACTCAAATC
novel_mir267	scaffold228	-	GGTAATTCCGTGTGAGATCCGTTTGATGTA	ATCACACTGCTCCCTCATGGTTTATCGTG	75803	76108	GTAGGATAAAGCTTAGATATGAATTTATTCTTTTATTTCATTTTTGAGTCTGAAAAATTTCTAGCATGACACCGTGTCATGGTAATTCCGTGTGAGATCCGTTTGATGTACGCGGGCTCCTGCGCATCACACTGCTCCCTCATGGTTTATCGTGACCCGGTGTCATGCTAGGAGTTACGTAAAGTCTAATGTAGCTATGATGACTATATGCAGCTTTAAATGCCAGTTCTGCTTCAGAGAATTCTTGATTGATAGAGCTGTAATGTATTCTGAGCTCATTGGACTTTTTGCGTCGTAATTCCTGG
novel_mir268	scaffold228	+	AACGGGCCACGACTTGTCGCTAATGAGT	CTTAGTTACCAAGCAAAAGTTTGCGCCAAT	136220	136605	AAGAAAAAGTATGTTTGAAAATTTATTATTAAATTGAATAATTGAAGACAAATATAAAAGAAAGATTGTGTTATTGAATTGAGAGGAAAGTAAAGTGGAGTTAAATGAAACATAATTTACTCTATAAATAAACAAAGCCCTAATATTTAATAAACGGGCCACGACTTGTCGCTAATGAGTGTCAAATTTGAAATCTCTTAGTTACCAAGCAAAAGTTTGCGCCAATGCACTATATTATATTTGATGGCTTTGTTTGGCAATAGAGTTTAATCATACTTCGCTTAACTCTAATTTACTTTTCACTAAAGTCAACAACACAATTATTATTATTATTATTTTATCATTTTATTCAATTTAATGATAAATTCTCTCACATACTTTTTCT
novel_mir269	scaffold23	-	GGACCGTTGGACTTTTGAACCAGG	GGTTCAAAATGTTCGGCGCTTACTCCCTTT	15805	15985	GTTTTGAATATGAGTTGGTTCAAAATGTTCGGCGCTTACTCCCTTTAAATAAAATCTCGGGTTCGAATATTGTAAATGGAGAAAATTCATGTTGAGAGAGCTTTACTCCTTAGTGGGCAGGCTCAACTCAAATTAGATTAGTTAGGGACCGTTGGACTTTTGAACCAGGGTTCACAAAAA
novel_mir270	scaffold23	-	CGTGAGCTTGCAGGGTGTTTACTT	AGAATACTCCATATTAGGTCACCTG	121895	122033	GTTCAAGTCACCTTATAAATCATACAAGAGAATACTCCATATTAGGTCACCTGTACGGCCTGTATGGCCGGACTGAACTGTTTCGTGAGCTTGCAGGGTGTTTACTTGGATTATGGGGATTATGAGCGTAGCTTGAAA
novel_mir271	scaffold23	+	ATTACTAGACGTGCGCCATTGA	ATGGCACGGCTAGTCATTACTCATTAAGTA	384857	385077	TGTAAAATGAGTGACGGTCCTTTTTAAAATTGAGGAGGACCCTCATTTTTTTGGTTATAATAGAGGCCTATGAGGCTACTACAATGAAATAAAATTCCTAATATCTAATAAATGGCACGGCTAGTCATTACTCATTAAGTATCGAACATAAAATATCTTAATTACTAGACGTGCGCCATTGAATAATGAACCTGGAACCTGGGACCATCCTCATTTTGCT
novel_mir272	scaffold23	-	ATGGCTTGACGGCGTCAATGGTGAGA	CGCCATTGATACCGTTAAGCCGAC	702912	703219	GTTTTTTTTGCTACTTGATGGTACAAAATATTTCAAAGTTTCAGTATAGTACAAACCGTCATATCGCCATTGATACCGTTAAGCCGACGCTGATTGTGCAAAATCAATTTTTGTGGGACGTTACATGATGGTGCAAAATATTTTGAAGTTGTAACTTAATAGTACAAAATATTTTACGTAAGTTACATGATAGTGCAAAATTTACAGTCTTATAAAGGATGGCTTGACGGCGTCAATGGTGAGATGACGGCTTGTACTATACTAAAACAACTTTGAAACATTTGATACCATCGAGTAGCAAAAAAAA
novel_mir273	scaffold23	+	AGTGACCGAGTGGCCCCGATCCTGGCC	CGAAATTGGGGCCATTACC	731428	731556	AGGGCGGTAGTGACCGAGTGGCCCCGATCCTGGCCACCACTGCCCAGGAGAGGTCGCCAACGACCCGTGACGACGCCGGTGACCTCGATTAGAGCGATGGTGGTCGAAATTGGGGCCATTACCGCCTC
novel_mir274	scaffold23	-	GGGGGTCGCCAGCGCCTTTCTCTTCGATT	TGAGGATAAGGCGCCGGCGACCCCAAT	813179	813387	TGTTACAGAGGACGCTGACGATCCCAATTGAGGATAAGGCGCCGGCGACCCCAATCAAGAGGGTGGTGACCGAAATCGAGAGCCCCACCACCCGAAATCGGGAGATCCCTCAAATTGGAGATTCTCAACCACAACATCGATCCTCACCTCCAATGGGGGTCGCCAGCGCCTTTCTCTTCGATTGGGGTCGCTGACGCCCTCTGTAGCC
novel_mir275	scaffold23	+	GAACCTACTGAAAATGCATGTGACGGCGAT	CCAAGCCGACGCAGCCGCCCC	1066883	1067114	CTGACTATCTCCGAGTGGGGAACCTACTGAAAATGCATGTGACGGCGATAGCATGGATATGAGACAAAGATCTATTAAAAGGATAGAGAGAATCTAAAACAGGTCGTTTTTTCCACCGAAAAATAATTATCTAATAATAAAAGGATGTCATGTTACGGCAATGTATAAGATTCTCTTTTACTTTTCCAAGCCGACGCAGCCGCCCCACTTTGTGGAGAATCTATTGGTCGA
novel_mir276	scaffold23	+	ACTGGAATCAATTCTTGGTCAGGCATCTGC	AACGGTGCCGACTAGTCCAGTTCG	1351612	1351793	GTTATTCTCAATCAATGAACTGGAATCAATTCTTGGTCAGGCATCTGCGTGAACGTGATGACCATGAGGTGGTCATGTAATATTTCATGAAGAGCATTTTTCGGTGTGTACTATAGTATCAGGAAGCTCAACGGTGCCGACTAGTCCAGTTCGAGCTTAGTTGACCCACTAAGAGAATAAA
novel_mir277	scaffold23	+	GGCCATGGGGCTCAAAGCAGCCAC	GCTGATATCGGCCAACCGCTACCCTT	1466441	1466628	GAAAAGAGAGAGCCAGAGAGGGGCCATGGGGCTCAAAGCAGCCACCACCATCTCAAGTGAGGTCGCTAGTCAGTGCCTCTTTTCACTGGGTCTACTGGAGACCTTACGAGGGGCGGTGGTGGCTGATATCGGCCAACCGCTACCCTTTCCTTTAAGCTATGTTGAAGAACTTTGATTCTTTTTTTTA
novel_mir278	scaffold23	+	ACATGATCCCGTGTCATGTCACACGGGG	ACGGTTGCGATGACACAGGGTCATGTAAG	1626522	1626682	ATATATATATATATATATCAAGGGGTCTTACATGATCCCGTGTCATGTCACACGGGGACCACAGCAGTTTATTCCGCGTGGATCCTGCGTTCCACTCACGAGCGGACGGTTGCGATGACACAGGGTCATGTAAGAATTTTCTATATATATATATATATAA
novel_mir279	scaffold23	-	TAGAACCGGAACCGGAACCGGATGTTACC	ATCGGTTCCGGTTCCGGTTCTGG	2002818	2003092	GAGGATTCGGAGTGGAGAGTTGGAGACGAGAGGCGATCGACGGAGAAGAGCTGCGGTCACCGAAAGCCGGAGGCCGACAGTCAGATGAATCTTATGTTCTCCCGACTCCTGCTTGAGACAATGACACTGATGAGATTAACTTTACTTTTTTTTTTTAAGTAATTACCATCCGGTTCCGGATATCGGTTCCGGTTCCGGTTCTGGATACCCAGTAGGTTAGAACCGGAACCGGAACCGGATGTTACCGGTTCTTTATTTTAATATCCGGACCCTA
novel_mir280	scaffold23	+	AACAATATGGTTTCGCGAGAGGACTCATAA	TGACGTGGCCTCGCGAGATTTTAGT	2071326	2071416	ATTTACATTATTAAACAAACAATATGGTTTCGCGAGAGGACTCATAAATGATGACGTGGCCTCGCGAGATTTTAGTTTAGTGATGTGAGA
novel_mir281	scaffold238	+	TCTATCCCAACATCGATTTTTTACT	CAAAAAAACGACGTTGGAATATATCGAA	98897	99127	TGGGTATATTACACCATATAGCTTAACGTTGACAGATATTCTTAGATCTATCCCAACATCGATTTTTTACTTGAAATATCCCAACGTTGCTAATTTGATGTCACAATCTAGCCCCAGGGATAGTTGGTGAAACAAAAATAGTAATATTGGGATACCTCAGACAAAAAAACGACGTTGGAATATATCGAAAAATATATGTCAACGTTAGGTTATATAGTGCAATAAACCCT
novel_mir282	scaffold24	-	GATTCAATTGGGTTTTCGAATATTAAACTC	GTCGACGCAGCTTGATTGGATTACT	339899	340098	ATATTTATTCCGTTTAAGTAAGATCTCGAACTCGAGCTATTGTGAATGCAAAAAATTCACGTGGAGAGAGTTCTAGTCCTTAGTGAGTCGACGCAGCTTGATTGGATTACTCATGATTCAATTGGGTTTTCGAATATTAAACTCACATTAAAAAAATAAATTATGGCAGTCTCTTAACCATAAATAAATAAGTAAATAA
novel_mir283	scaffold24	-	CAATCACAGTGTCATATGTGGCAC	CGGCGTGTTGCACGGTGATTGGCT	347870	348154	CCATCAGAGTGCGGCGTGTTGCACGGTGATTGGCTGATATTTTTTCAAATGAAAATAATTAAAAAAATCGAAGGGAAAAAGCGGGTCGGTGACCGACGTCAAGGCCTTGACCGATGGGAATCCAAGAAATCTCGCGACCCCAATTGGAGGGGGAGGGGGGCGGTGGCCGGTGCCGAGGCCCCTGCCACCGTCCACCTCCTCCCTTCGTCCCTTCAAATTTTTTTTTTTTCATTCATTTAAAAAAATATCGGCCAATCACAGTGTCATATGTGGCACTTTGATGT
novel_mir284	scaffold24	-	TACCAAGCGGGAACTTGTGTTATT	GATACAAGTAGTCCCATTGGATA	617081	617164	TTAATAGAGAGATACAAGTAGTCCCATTGGATATCGACTGAAAACTTTTAATTACCAAGCGGGAACTTGTGTTATTTTGTTAC
novel_mir285	scaffold24	+	GCAATGAAATTCAATCACTAGCAATTCCG	AGTCGCTAGTCTTGCACTTGTAGGCAAGT	632197	632485	ATCAAGTCACGTGAGGACTTTGTACGAGATGGTTCTAATGTTCGGGCAGCTTGGGACCGCTTCAGAGTCGGACAAGCCTTCCTGAATTCAGGTCAATTTCGAATTCTCCAAGGAGTAATGGGCTCGAGTTTGTGGGGAGTCGCTAGTCTTGCACTTGTAGGCAAGTCAGTCTAAAACTCTGTGTTGCAATGAAATTCAATCACTAGCAATTCCGTTCCATAGATCAATACAACATCAATTTTACTGCCTCAACCTCAGAATATTGTACTCTAAACAAAGTGACTTGAA
novel_mir286	scaffold24	-	GGTCCGTCGAGGCCCAATGAGTCAATCCCA	TGGATTCATTGGGCCGGGCCTGT	1138317	1138582	TAGGGTGATGGAACATGGGCTTGGATTCATTGGGCCGGGCCTGTTGAGCTTGAAATCTGGCCCGCCCGTTCCAAGCTGAGAGTTGGGTCACGTGGGCCGGGCGAAGGCCCGTGCTTCCTCGACCTCTAGAGTGGAGGGGATTGCGTAAGGCTGGCTTCACAGAGCAACGAAAACCTCCCGCTCCTAGCAGTGGAAGGATAACGGGCCGTTGCTTCACAGGTCCGTCGAGGCCCAATGAGTCAATCCCACATGAACTATCACCTTT
novel_mir287	scaffold24	-	TTCATCTCAAATCAGTTTGATTGGGTTCT	ATACCTGCGACCTGTTTGAAGTC	1242148	1242321	AGAGAGGTGTGAACTTCAAGTTTCGTCGGAATATATATTGAAAGTTAAAATTTCTATGAGCGGCTTGAGGAGTGCGATACCTGCGACCTGTTTGAAGTCGATTCTTATAAAAGAAAATGATTTGAATTGATTTCATCTCAAATCAGTTTGATTGGGTTCTGCGACACCTCTTA
novel_mir288	scaffold24	-	ACCGCCACTGGGGATGTGGCCGATGGGATG	TTTAGCAGGCCATCGGACATAGGTTGTTGT	1484961	1485136	AGAGATAGGGGGAAGGGACAAACTTTGGGTCCTCTTTAGCAGGCCATCGGACATAGGTTGTTGTCTTAGACGCAGGCTATTGTTTTCGACGTAGGTTGCTGTCTTTGACGACCGCCACTGGGGATGTGGCCGATGGGATGGGCCCTCGAAGTTTGTCGACCCTCCCTCTATCTCA
novel_mir289	scaffold24	-	AGAAAGTTATTCTGGAGTCTTCGG	AAGTTCATCTGAAATGACGAGATCCTA	1642580	1642760	ACTTTTGAGAGGCACTGGAATATCCTCGAAGTTCATCTGAAATGACGAGATCCTAGCAGTTGTAGCGGAGGTTCAAAACTAGTTAAGACAAGTGCTTTCGGGGCGTACTCAACTTCGTCAAACCCCGAAACACCAACAGCTGAGAAAGTTATTCTGGAGTCTTCGGTGCGTCCCAAAGGC
novel_mir290	scaffold24	-	TTCTTTGAAAACAAACAGGCTTAAGAATCT	GAAATATAGGCCGTTTGGATTCAGAGTTA	2520567	2520783	TCCTCGAGGGAAATATAGGCCGTTTGGATTCAGAGTTAAAGTTATTTTGATTTTGATTTTGATTTTGATTTTGATTGTGGAAAAGGACAAATGAGATGTAGTTATAAATTTGACTTGGGAAACGTGTGTTTTTATTGTGTAGTGTGTTGAGTTAAAATTAAAGTTAAAGTTAAAATCAAATTCTTTGAAAACAAACAGGCTTAAGAATCTATAGGT
novel_mir291	scaffold24	-	ATACTAGATCCATGTGTC	ACACAAAAGTGATCTTAGTGTAAT	2783512	2783648	AACACAAAAGTGATCTTAGTGTAATGACACAAGGCGCCGTTTGAACTATGAGATCTTATGTTCGATTATCACTAGTGGGATTTATCAGTCCCTTTATCTAATTTTATTTTCTTTCATTATACTAGATCCATGTGTC
novel_mir292	scaffold24	-	ATCCGGAAGCTCAATAGGTTCCG	GATTAATCTAGTTGAGCCGGATCG	3556668	3556800	TTTTTGGGTGTGTACCCTCGTATCCGGAAGCTCAATAGGTTCCGATTAATCTAGTTGAGCCGGATCGACCTACTAAGGGATAAAGCTTTTCCAATGGGGATTTTTTCCATTCAGAAGACTCGAACCCGAGAC
novel_mir293	scaffold24	-	ATCCCGCCTTGCATCAACTGAATCGGAG	TGATTCGCTTGGTGCAGGTCGGGAACCG	3795222	3795371	GTCACCGGCGGTCTCTGATTCGCTTGGTGCAGGTCGGGAACCGATTCGCAGCTCCGCTCACCGGGCGGTTGCGCCGCTTTGAGATTCCTTTGCTCCGAGCGCATATCGAATCCCGCCTTGCATCAACTGAATCGGAGGCCGGCGGTGAA
novel_mir294	scaffold24	-	AGACTGAGACGAGCTTCCCCGTGTG	ATGGGGACACGGTTGTCCCAATGAGTCCCT	3885235	3885443	TTGGATCCCACATTTGAATTTTAAAAGGAAAAAAAAGAAAAGGGAATTGCAGCTGCTGCATGGGGACACGGTTGTCCCAATGAGTCCCTCGTTTGAGAGACTAGTCTCTCAAATGAGAGACTGAGACGAGCTTCCCCGTGTGCGGGTCTCTCTAGACCGTCTCTCAACTTGCCACACGGCAAGAGAGACCAGCGGGAGAGACGCCCAC
novel_mir295	scaffold24	-	CTGGATGGAGTTCCTGACTCTATTT	TTGTGTTACGAAGCCAAGGGTCACCGCCG	3994170	3994264	GGAAAAGAGATGAAAGAAAAATTGTGTTACGAAGCCAAGGGTCACCGCCGCCTGGATGGAGTTCCTGACTCTATTTTTTTTTTATGTTTTTTCA
novel_mir296	scaffold240	+	GGGCTTGGGCCGCCAGTCGGCAACCTC	GTTGTCATCTGACGCCCTCGGCCCCTTAGC	99371	99793	CTTTGTCATTATTACCCTCAGACTTTCAATTTTTTGCAATTTGATCTTAAAATTCGAAAAAGAAAAGGGGGGAAAGGGGCTTGGGCCGCCAGTCGGCAACCTCAACCCCACCATCAAGGTTGCCGACACTCAATGAATATGTCGGAAACCTCGAGGGTGGGGTCGGGATCTTCAATTGGTGGCCTTAACTTCCGAATCGATCGAGATTTCGAGCTCTAGATCCCGATAGATTCAGGGACGGGGTTGCCAATCTACGGCCTCGACCCCACCTTAATGGTCGTCGGCATTCTCTGTGGGTGCATGCGAACTCGGTGGTGGGGTTGGAGTTGTCATCTGACGCCCTCGGCCCCTTAGCTTATTTTTTTTGAATTTTAGGACCAAATTGAAAAAAAGTTAAAA…
novel_mir297	scaffold241	+	TGGGTTGGGTCACCGATTGATAGCCACAGC	TGCCAATCTGTGGCCCCGACCCTA	124984	125105	CGAGGGTGGGTTGGGTCACCGATTGATAGCCACAGCTCCCGAATCGACCGGGATCTCAAACTTGAGATCCTGGTCGATTAGAGGGGGAGGGCTGCCAATCTGTGGCCCCGACCCTACCTCC
novel_mir298	scaffold241	-	ACCGAATATGACGTGGTGTGAGCTC	ATCATGCCACTCTTCGGCCC	155975	156177	TCGAGCTCCACACTCGGTCCTAACTAGAGGTGCACTTTTGGTTATCTCGGAACTGGATCATGCCACTCTTCGGCCCGATTAATATGAGACGCACTCTTAGTTGCCTAGAAACCGAATATGACGTGGTGTGAGCTCATACGAGGGTACAAAAGCATAACCTGCTCTTAAACAAGCATGTATCTTCCCGTTTGTTGGGGCTCGC
novel_mir299	scaffold247	-	TAAGGGGGTGGTGGCCGGCGACA	CGCCGTCATCGAGGCTCCCACT	57959	58316	TGGTGCCACGTGACTCAAGGTGATTGGCAAATGTGGGTCCCAAAAGTTTTTCAAATAAAAATTATTCTAAAAGATTTTAAAAACAAAAAAAAATGGAAAAAGAAAACCTAAGGAGAAGGGGGTTGTCGCCGTCATCGAGGCTCCCACTGGCTGGAATAGAAGAGCTCTTCGACGGCCATCGACGTTGCCGACGAGTCCAATTAAGGGGGTGGTGGCCGGCGACAAGGCCTCTCCCTTTAGCCACCTCTCCCCTTCCTCCCATGTTTTTTATTTTATATTTTCAATTTTTCAAAATATTTTTTATTTAACATATATTTGGGACTCACTCGGTCAATCACCACGAGTCATGTGGCACCC
novel_mir300	scaffold25	-	GCTGGCGCGGCATCGATTCCGT	GAATCGAGACTATAGAGAGCGCCAACGACC	74370	74611	AATTTGGATGGAATCGAGACTATAGAGAGCGCCAACGACCCCAATCGGGGTGGTGGTGGCCGAAATCGAGGCCCCATCCACTAGAATCGGGAGAACACTCAAATTGAGAATTATCCGACTCTGACGGGTGGAGCCACGACTCGGCTGGTGAAACTACGACCACAGCCACCCCCTTGATTAGATTCGCCAGCGCCCTTCCCCCGATTGGGATCGCTGGCGCGGCATCGATTCCGTCCAAATT
novel_mir301	scaffold25	-	ATTCCTAGGCCCCGATTTGAGTTGTTTCC	AATGTTTAAATCGAAGTCGAGAAAACCATA	468660	468817	GTTGGGAAATGTTTAAATCGAAGTCGAGAAAACCATATCGACCCGAAAAAGCCGAGATAACTTTAGGATTAACCTCTTAGAGAGGTAACCGAGGGTATTCTTGACCTTTTCGGGTCAAGACCGGATTCCTAGGCCCCGATTTGAGTTGTTTCCCGAA
novel_mir302	scaffold25	+	AGTTATTCCTAGACAAGCTGTCACGTCAGT	GATAGCGTGTTGTGTGGTAAAATTTTTTTG	1135605	1135737	CTAAGTTATTATTTGTTACAAAGTTATTCCTAGACAAGCTGTCACGTCAGTATTCCGTTCATTTCTTAACGGAATATGGATAGCGTGTTGTGTGGTAAAATTTTTTTGTATTGTACAAAAAAAATAATTTAA
novel_mir303	scaffold25	-	CTTTGGTCTCCAGAAGTGAGTTGCTAC	GTAACGAACTTCGTCTTCCAAGGGGA	1497293	1497495	ACTTTTCTACTCTAGACTTGGTAGCCCAGCTGGTAACGAACTTCGTCTTCCAAGGGGAGGTCAAGGGGTCGAAACCCTACTTAAACATCTCACCTAGCCCTTTACCTATTCCATGGCGGCTGTGGAGCTCCTTTGGTCTCCAGAAGTGAGTTGCTACGCTGGTCTCCCCCTCCCGGCCTTTATTAAGAAAGAAAAGAAAAGA
novel_mir304	scaffold25	+	AGTGTCCGACGCCGTACCAACCGATTAGT	GTATGGCTTGGAGCCTGCC	1575286	1575380	TGTCGATAGTGTCCGACGCCGTACCAACCGATTAGTCCACCAGAGAGTGTATTGTATGGCTTGGAGCCTGCCAATTAAATCCCAAATATCGACC
novel_mir305	scaffold25	-	GGTTAGATGACCATCAACAAACACCTCC	GATGTTTGTTGATGGTCATTTAGTCGCCGG	1942158	1942319	ATGGAGATGTTTGTTGATGGTCATTTAGTCGCCGGCGCTCTTTCTCCATGGGGCATGCTTTTGGGATCATTCGAGCTCATCTTAGCTTATGATCGATCGATTCGTATGCGATATGGCTGGGGTTCCATATGGGTTAGATGACCATCAACAAACACCTCCAC
novel_mir306	scaffold25	-	GTAATAATAGATGTTATGTCTCATTTT	GTGAGACTAGACTTTTTCC	2318740	2318897	ATTTTGATGAGGTGACTGCACAAGACGCCGGCTCGGGACTTTGTTTTCATATATATATATATTTAATATGGAAACAGTAAGTGAGACTAGACTTTTTCCCATTCCTTTGTAATAATAGATGTTATGTCTCATTTTTTGCAGTTGCAACTTACAAGGA
novel_mir307	scaffold25	-	GCAACGGAATCACATTTTTTTTCCCCCCAA	ATGAGAATGATTCCGTTGTGAA	2457979	2458102	TAGTTGGTTAGGATACTCGGCTCTCACCCGAGAGACCCGGGTTCAAGTCCCGGCAACGGAATCACATTTTTTTTCCCCCCAAGAGGATGAGAATGATTCCGTTGTGAAATATAATTCCAACTC
novel_mir308	scaffold25	-	TCAGCAATTGTCAGCAGCCACTTCG	AGTTGCGTTGTCTCGACTTCTGATGT	2525261	2525393	TCGACCCCACAAGAAGCATAGTGGACGTGCCCCTTGACCGTCAAATAAGTTGCGTTGTCTCGACTTCTGATGTGTGACATCAGCAATTGTCAGCAGCCACTTCGTCTTTCGAAGCCGTCCACGTGGGGTCGT
novel_mir309	scaffold26	-	TGTCAACTGACACATGGTCATGTTAGAT	TAATATGATCCGGTGTCAGCTGACATCA	116608	116737	GGTTTAATATGATCCGGTGTCAGCTGACATCAGAATCACTGCCGTCCACTATGTGTGGGCCCTGCGTAGGTCCTACGGGTGAACAGCTGTAATGACCTCGTGTCAACTGACACATGGTCATGTTAGATT
novel_mir310	scaffold26	-	CTATGTAGTGTTATTCCATCTA	AGATAGAATTGCAGTCACGGAGGGC	392522	392827	CACGTCATCAAATTTTCCATTGATCTAGAGATAGAATTGCAGTCACGGAGGGCACCGACGACCCTAATCGGGAGGATGACATTGGCGACCCCAATTGGGAGGGAGTGTGGTGGCCGGAAGCGAGATCCTCACCCCCCGGAATTGGAAGAACCCTCAAATTGGGAATTTTTCCAATTCTGGTGGGTGGAGCCACGACCCTGACCATCACCCTCCCGATTGGGGTCGTTGGCACCCTCCCTCCTGATTGGGGTCGCCGGCGCCCTATGTAGTGTTATTCCATCTAAATTAACGAAAAATATGACGTC
novel_mir311	scaffold26	+	CTACACGTTGTCACGTGCCCTTA	TATTGGGCCTGACGCGGTGTGGGTG	730315	730511	AACGTGTGGTCTATTTCTGCCTACACGTTGTCACGTGCCCTTAAACACCCGCCCTCAACAATTGACCTCGAGCCGGGCTCTTCTTCCGTGCTCGGGCAAGGGGGGACTAACACAAGGCGCACACTTTGGCTGCACTCGGACATATTGGGCCTGACGCGGTGTGGGTGCGCACACGCCCGTGGGCGCGCTACGCGTA
novel_mir312	scaffold26	-	TTCCTTCGATAATGGCAGTGGAG	CACCACGGGAGTCGAAGGAGCCCC	857123	857355	AAGGGTCCTAATTATAGTCACCACCCCTCTCAATCGGGGTCGCCGAACAAAACAGAGGTGGCCGACGACCCCGATTGGAGGATGGTGATTGCAATCGGAGCCTCCACCACGGGAGTCGAAGGAGCCCCAAATGATATGAGGTTCCTTCGATAATGGCAGTGGAGTTCCCGATTGCGACCACCATTCGACCAGCGACACTGATTGGGGGATAGTGGTCGCAATTGGGGCCCTA
novel_mir313	scaffold26	+	GGCTCCACTCGCCGAAATAGGGAG	GATTTCAAGGGGTGGGGCCTCCA	926646	926870	AAATCAATGCCACAGAGGGCGCCGACGATTCCATCCTGCGACCTCAATTGGAGGAGTGATGGCCGAAGTCATGGCTCCACTCGCCGAAATAGGGAGAATTCTCAATTTGAGAGTTCTCTAGATTTCAAGGGGTGGGGCCTCCATTCATGCCACCATCCCCCGATTAGGGTCGCCAGCTCCCTTCTCCCGATTGAGGTCGTCGACCTCCTCTATAGCCTTGATTC
novel_mir314	scaffold26	+	TGTTCGAAGCTAAAGACCAAGCTTATTCCT	AATAAGCTTGGTCTTTAGCTTCGAACAGCT	1069696	1070045	GCTCTGGTCGAATTTGGATATCGCTATAACCTACAGAGCTGTTCGAAGCTAAAGACCAAGCTTATTCCTAATTTTTGGATGGAAGTTGCTGCATATGTGAAAAATCTGAAAAGTTCATGGGAACGGGCTGTACCCTAATAAGTGACATTAGGTGCAATGATATCGAGGGCAAATTCCATATCAACATCATATCCCAGCGTCACTTATTAGGGTACAGCCAGTCCGTTTCCATGAACTTTTCACATTTTTCACATATGCAACAACTTCCATCCCTAAATTAGGAATAAGCTTGGTCTTTAGCTTCGAACAGCTTGGTAGGTTATAGCTATATCCAAATTCGACGTTGAGG
novel_mir315	scaffold26	-	TCGGTGGAGGGTTCGGGGTCGCTGAT	GCGGCCCCGACCCCTCCACCGAG	1921208	1921310	GGGGGGATTGGCGGCCCCGACCCCTCCACCGAGGTCGCTGGTGTCCTCTGTGGGTGCCGGTGCCCTCGGTGGAGGGTTCGGGGTCGCTGATTGGCGGCCCCG
novel_mir316	scaffold26	-	ACAAAGAGATTTCATGATCGATTT	TCGAATCCATGACCTTTTGGTTCC	2161262	2161517	GGGCACATGAGTCTCACTGGTGATGATCGAATCCATGACCTTTTGGTTCCGACCGACGCCTTGATGATGTACATTCCAAAAATAAATATACATATAATGATGTACTATTGGTTGCAACTGAGCATACATCAATCTTTGAACTCTATCAAGTGATAGAAAAATCGGACGTCAAACATGATAAATTAATGAATCACCCACATATTAACACACCGGAACAAAGAGATTTCATGATCGATTTTCGTCAGTTTATTGCCA
novel_mir317	scaffold26	+	ACTTCAAATGATGTAGTGAGGAATAATCAA	GTGCTTCCTCGCGTCATGTGACAAGGTAGG	2182067	2182279	AATTCGTCTAGTAAGAAAATTTTAGATGATCTTACTTCAAATGATGTAGTGAGGAATAATCAATAAAAATACTTTAATGAAGAATAATTATGATAATTATCCGAGTGATTAACACTAAATTCTTAGTTTCATGCATTTAATTGGTGCTTCCTCGCGTCATGTGACAAGGTAGGATCACACAATAACTTCTCTCATCTTCTTCCTTTTGAATC
novel_mir318	scaffold27	-	GGCCGCAATGACCGTGTGTCAACTAAAAAA	GTGACACCAAGGTCACGATCATC	97151	97401	CGTCAACACAACAGGCTTTCTAGTTTTCGGAGGGTTTAGCATGATCCGATGTCAGGTGACACCAAGGTCACGATCATCCACCACGCGTAGGCCCCACATTAGTCCAGTGGATGGATGGCCGCAATGACCGTGTGTCAACTAAAAAACAATCGTGCAAGAATATCCCTTCAATTTTATATTTATGTCGAAAATTATGAAGACATTTTGTCAAAATAGTAACGATATTCAAAAATAGAGATTCACGTTGACT
novel_mir319	scaffold27	-	ATAATTCGCTATGATATACTAGGTACAA	TACTTAGAATATCGTGAAAGCATA	219419	219570	GGTTTAAATTGGACAAATTGGCCAGGAATCCCATGCCGGGGCTTGGATTTAACACGAGGCGCACTCTTTGACTGTCTCAATACTGTACTTAGAATATCGTGAAAGCATAATTCGCTATGATATACTAGGTACAATTTTGAAAATTTAAACA
novel_mir320	scaffold27	+	TGGCGTGGACAGTAACGTTGCATG	GTACCGTTACTGTCTACGTCAGC	735283	735480	CGTCTACCAATTCGTCATTTGGTCCATCAAAAGCGCTGGCGTGGACAGTAACGTTGCATGTGTGGCAAACGGAAGCCTACGTGGCTTTCAGCTCAAACACTGCCTGGATGAATTCACCATTTTGCCCTCCTTTCTCACTCGTACCGTTACTGTCTACGTCAGCGCTTTTGACGGATCAAATGACGAATTGGTAGATA
novel_mir321	scaffold27	-	GACTTTATCGAGCACAATAACACA	ATCTCCGTGCTCTATAAACTG	896651	896814	ATCATTCTACAAATGTGACGCCAAGAGTGTTTAATCATAGCCACGTGGTGTTGTATCTCCGTGCTCTATAAACTGACCCGATATATCCGACTTTATCGAGCACAATAACACAACATTCACATGGCAACGATAAGCATTCTTGGTGCTACATTTGCAGAATGAT
novel_mir322	scaffold27	+	CTTATCGTTGCCATGTGAATGTTGTG	AACACCACGTGGCTATGATTAAACAC	896637	896824	TCACATACCACCCATCATTCTGCAAATGTAGCACCAAGAATGCTTATCGTTGCCATGTGAATGTTGTGTTATTGTGCTCGATAAAGTCGGATATATCGGGTCAGTTTATAGAGCACGGAGATACAACACCACGTGGCTATGATTAAACACTCTTGGCGTCACATTTGTAGAATGATAAACAATGTGT
novel_mir323	scaffold27	-	CAATGCCATCAGCGACCTCCTTTATGG	AAGAGGAGGTCACTGCAGAGCGCA	1642179	1642456	CGGAGAGGGCGAAGGTGCTGGTGGCACCGACGCCAACCACCACCTTCACAAAGGATGTCACTGGCGAGCACAGAGATTGTCAGCGAGTGCAGAGACTGTTGGCGAACACTCCGATCCTGACCACCATTCCCAAAGAGGAGGTCACTGCAGAGCGCAATGCCATCAGCGACCTCCTTTATGGAGGTGATGTCCAAGGTTAGGGCCTCAACAGTTCTCTCCTTGCCAGTCCTGCTCCCCAGCCCACACCACCACCCCCCGGCCCTTCTCTCCCTCTCCA
novel_mir324	scaffold27	+	GATGACTGAGATAAGAGGCGCCATCGC	ATGGTGGTTTCGATCCCTAGACGTTAAT	2039550	2039834	TGTTGGGATGGGAGCCACCACTGCCCTCAATCTCCCATCTCTTCATCTTAGATCAAATAGGCAGATGGGGAGATCAGAAGAGGTGATGACTGAGATAAGAGGCGCCATCGCCCTTGATCTACCCATCTCTATGTTTGATGAAAACAAAGAGGTGGGGAGATCGAGGGCAATGGTGGTTTCGATCCCTAGACGTTAATGGCCTCTGATGTCACTGGTGATCTTATCTCTAGAGCCAAGAACGGAGAGATGGGGAGATTGAGGGTGTCGGTGGCTCGATCCCAACG
novel_mir325	scaffold27	-	ATCGAGGAGTCCGAGTACATTTTCA	AAAGCGAGAACGGTACATCAAGATTTGG	2139710	2139860	GGGGATATATTAAAGCGAGAACGGTACATCAAGATTTGGATAACCCTCAAGCATACAAAAAGAAAGAAAATTGAATTTGTTGCTGTACTGGCTTAAGTCGTGTGCTTGAGAGTTATCCGATCGAGGAGTCCGAGTACATTTTCAGTCCCA
novel_mir326	scaffold27	-	TTAAGCCAGACAATTGGGAAGAGGATT	TTCTTTTTCCGAGTATCATGCAAT	2188871	2188987	ATGATAAAAGGTCAAGGATACTTTCTTTTTCCGAGTATCATGCAATTTGAATCTAAGATTTGTTTTTTAAGCCAGACAATTGGGAAGAGGATTACTTATTTTTTACTTTTTATTAA
novel_mir327	scaffold275	+	TACGATGTCTCCGTCGCTGACATT	CGTCAAGCAGGCCACGTGAAT	105996	106298	TGTGGGCTAGGGTGAATATTGCAGACCAGCGGATCTGGTGGTCGACAATCGTTCGGACTTGGTAAAGGTTGTCGCAGCACCTGTAGTAGGACAGAGGACTTATCGCGATGCCCGCGGACCAATTTACGATGTCTCCGTCGCTGACATTCGTCAAGCAGGCCACGTGAATTGGCCAGGGTCTTCTTCGGCTAATGATACCTCGATCCCGAAGCCTCCGGAGTATCTTTTTGATAGGCGCCTCTATCTGTATGGGGAATTCGCTGCTGATAGCTCCCGCCCAGTGTCCTCCTCCTTCCCCCGCC
novel_mir328	scaffold275	-	AGTAGGTGAAGTGGTTGGATTTTGCGAG	GCAAAAACCGAAAGCCCTTCTTTTATTTTA	138668	138956	AAACAGAGTGCAAAAACCGAAAGCCCTTCTTTTATTTTAAGTTTCTCCCAGATACATGGCTTACATACCCGGCTCAACATTCTTGAAAAACAATCGAATCGAGGGTCCGGAGGAGAATTGGCCATTCAATCTTGTGAACTAATCGAGACCGAAATTGGAAAAAGAGATACGAACGGAGAGGAATAACCAATCGATGAAGGAACATGAAACCATTCTGTTTCAATAGAGGTACGAGAAAGGGTTGGGGGCAATGAAGTAGGTGAAGTGGTTGGATTTTGCGAGCTGTTC
novel_mir329	scaffold279	-	AGAAATAGAGATACCCTAGAGGCTTGTGAT	ATAAGACACATAAAAATTTCTATTTTTGTA	94901	95061	TGGCTTTGCAAGCAATGGAATTCATGTGGCAACATTATAAGACACATAAAAATTTCTATTTTTGTAATATTTCTAAAATTCAATAGAAATAGAGATACCCTAGAGGCTTGTGATGTTTCCACGTGAATTCCGTTGTATACCACCGTTGTATACAAAGCTT
novel_mir330	scaffold28	+	GTTACGCTGATGGGACCAATGCTTGC	AAGGTTGCCCACACTGTCGCCCACC	92991	93215	CGGTTTGGACTTGAAGGATGCCGGCTTATGTTAACTATATTAGAACTTTGGTGGTGTTACGCTGATGGGACCAATGCTTGCATTGATTATTCAATTCATCTAATATGTTCACGGTTGAACGCAAAAGCCTGAACATTCCATAGTAGGTACGGTAAGGTTGCCCACACTGTCGCCCACCATTTTAAAAAAACTAGCTTGGGTCGGATTCGGCTAAGCCTACGCCA
novel_mir331	scaffold28	+	GATGGTGACCGCCAGCGAGACTCCCACT	GGTCTCACTAGAGGCCGCCATCGCC	340402	340701	AGAGGAAGAAGGGGGAGCCACCGGCAGTTGAGGCCTCGTTGGTAGCCACCACCCTCCAATCAGGATCAGCGGTCGCCTCGTTTGTCGCCCGTCGACTACGATACGAGGGATGGTGACCGCCAGCGAGACTCCCACTGGTTGGAATTGAAGGAATTCCAGAATTTCGAGGTTCCTTCAATTTCAATTGATGGGTCTCACTAGAGGCCGCCATCGCCCATGTAGGGTCGCCGCCAATTCCAATTAGAATAGTGATGGCAGCTGATGAGGCTCCCACCTCGGCCCCCTCCCCCTCTCCCTCC
novel_mir332	scaffold28	-	AGGAGACCCGGGTTCGATTCCCGG	TCCAGCGGTTAGGATATCTGGCTTTCACC	350805	351014	TCCTAGCAACTTCTTAGAAATTACGAGGTAACATTTTATTATAAATTCTAACATTAATACGCTTTACACATCAAATCCGTTGTCGTCCAGCGGTTAGGATATCTGGCTTTCACCCAGGAGACCCGGGTTCGATTCCCGGCAACGGAAGTATTAATATTTTTTTTTATTCAATATTTTGTTCTTTGTTTATTTTTATTGTTTTGTTGGGT
novel_mir333	scaffold28	+	GTGAACCCTGGTATCCGGAAGCCCAATAGG	TATTGGACTTCCGGATACTCAGATTCACAC	352567	352835	TTTTTTTTTTATGTGAACCCTGGTATCCGGAAGCCCAATAGGTTCTAACTAATCTAGTTGAGACGGATTAGCCTATTAAGAGCCCACCAACGTGAGTTAGTTCAAGTAGTTCGGCACTTGTTCCCCTTAAAAAAAGTCAGGTTCGAGTGTTGTGAATTGAGAAAATCCACGCTGGGAGAATTTTACCCCTTAATGAGCCGATCCGACTCGACTGGATTAGTCGGGACCTATTGGACTTCCGGATACTCAGATTCACACCAAAAAAAAT
novel_mir334	scaffold28	-	GCGGCCAACGGCGGCGCGGTCGTCGTCG	ACGATGATCGTGCCGCCGCTGGCT	384201	384586	CGGTCACGGCCGCCTTCCACGACGACGATGATCGTGCCGCCGCTGGCTGCGACCTGAATCGAAAAGTTGAAGGCTCGGGATTGAGACAAAGATAGGAGAGATCACGAGCGAGGAAGGGATCGACTGGGTCGAGGCTCAAGGCCACGATTCCACCTCTGTAGGTCTAGACCTGATGACCCACAATGCCAAACATGGCTCATGCATTGGTCCCGACTCGCTAGCAACTGCGACTGCGTGAGCCTCGACCCAGTCAATCACTTCCCCGCTCTCAGTCTCTCATGTCTTTGTCTCGATCCCGAGCCTTCAACTTTTCGATTCAGGCGACTCGCGGCTAGCGGCCAACGGCGGCGCGGTCGTCGTCGTCGTGTGAGGCGGCCGTGACCGA
novel_mir335	scaffold28	+	CGAATTAGCCGGGCCCCATTGAA	AATGGATCTTGACTAATTTAGGTT	399472	399801	ATGTAATGCTATCAGCAGAGAGACATTTTATTTTACTTTTTTAGAATTAATTGGATTAGTGCTTTGGCATGTTAGATATCATATCAATCTTAAGCAAATTTTTATTTTCAATTATTGAAGTGGTTTGCACGTGCCCTAATTTGTAGACAAAGTTCATGAAAAAGATTACTATCTATTTTTTCCAATGTGCACCGCCCGATATATCAAAACTCAATGGATCTTGACTAATTTAGGTTCAAGTTGGATTCCGAATTAGCCGGGCCCCATTGAATTTGAGCACACCAAGTGGTGCAATAACAAAGTTATTCTTTTTTTGATAGAAATTACAA
novel_mir336	scaffold28	-	GCTTGTACTAGTTGTTCAGTTCGTCTGAT	AGACCTTTAGCGATGCTACGTTG	557311	557400	TCTGTGAATTATATTAGACCTTTAGCGATGCTACGTTGACGGAATCGGTGCTTGTACTAGTTGTTCAGTTCGTCTGATATATTTGCAGT
novel_mir337	scaffold28	-	TATTTTCTCACAATGTCATTTGACGTAGG	ACCTCGTCACGTGGCGTGAGAAAGTACCA	859326	859508	TGAGAAATTATTGGGTGATCCTACCTCGTCACGTGGCGTGAGAAAGTACCAATCAAAATATTTGAAACTAGAGACTTGGTATTAATCACTCGGATAATTATCATAATTATTCTTCATTAAACGATTCTTATTGGTATTTTCTCACAATGTCATTTGACGTAGGATCATCTAAAATTTTCTCC
novel_mir338	scaffold28	+	TGAACGAATGCGTGCCGCTGATTGAACAAC	TTCAATTAGCAGCACGCATTCGTTCATAAT	898054	898505	AATATTCCAAATATGTTCTTCAAAATCCCAAAACACCGTTTAATAACATTATGAACGAATGCGTGCCGCTGATTGAACAACTCTTTTTTCGTCGTTGGAGGATTATCCTCATTAAAGTTACTTCAGTGATACCGTTGCCCTTTATAGGGAGCCAAATAACCGGGAATATTGGGAAACCCTGCATCAACTACATAATATTGTTCTGCAAGCACAATATTATGAATATTGTTTCAATATTTGTGCTTGCAGAACAATATTATGTGGTTGATGCAGGGTTTCCTAATATTCTCGGTTATTTGGCTCCCTATAAAGGGCAACGGTATCGCCGAAGTGACTTTAATGAGGACAATCCTCCAACGACGAAAAAAGAGTTGTTCAATTAGCAGCACGCATTCGTTC…
novel_mir339	scaffold28	-	CTTGAACCATTCCACTTTGGTGAC	TTACTTAAGTGGAATAAGCGCCGG	1472305	1472358	ATTACTTAAGTGGAATAAGCGCCGGACCGCTTGAACCATTCCACTTTGGTGAC
novel_mir340	scaffold28	+	GCTTTCAGATACCGGGGTTCACACC	CGTGACGCCTTTCAATTGAAAGCTCA	2086853	2087118	AGTTCTTGTGAATGCAAAAAATTCACACTGGGAGAGGTTTATCCCTTTGTGGGTCGATTGGCATGACTGGATTAGTCGGAGCCCAATTGAGCTTTCAGATACCGGGGTTCACACCGAAAAAAATGACTAACTTCATTTTCGTGACGTGACGCCTTTCAATTGAAAGCTCAGAAGCCGAAAAACCATTTTTTCAATATACTTTACTTCGACATTTAGTCATTGCCCAAAAATGAAACAAAATCGGATTGCATATCAACCAAGAATA
novel_mir341	scaffold286	-	AAATTCGAAACTGAAATCTTATTTC	ATAAAATTTTCTCATCATGAATTTCAT	40604	40739	AATATATGAAAATTCATTGGATCTTGACTAATTTAGGATCATGATGAGTCAACTCACTAAGAAATAAAATTTTCTCATCATGAATTTCATCCATAAAATTCGAAACTGAAATCTTATTTCTTTTTTTTATGTATA
novel_mir342	scaffold29	-	TTCATTGGTTGTTATTCATCCACAGTAA	TTGGCTATGTAAGATTCAATCAGAAT	349877	350051	GGAGCAAATATTCGGTGAGTATTATTTAACAACTTGGCTATGTAAGATTCAATCAGAATGCCTAAAAGTAGAGAATTGGCCTCACAACGAATCCACAAGTTCCCACTGACAAGCATTTTCATTGGTTGTTATTCATCCACAGTAAAAGAGTAATATTTATTAAATATTTAGTCA
novel_mir343	scaffold29	+	GTAGAGCTCGTCACTATGTGGGT	CCACTTGAACATCACGAGTTCGAA	1179250	1179402	TCTAGTGGTTAAGTATCAAGCACTCCACTTGAACATCACGAGTTCGAACCTCACTGAGGATGTAGAGCTCGTCACTATGTGGGTGTATTATGGGATGGCGGTGGCCGGCTCATAATACTTGATCCAGTGAATTTTGGACTTAATTCACTAGT
novel_mir344	scaffold29	+	ACCAGCACGATGGTCTAGTGGTT	TTACTAGTGTGTTGGTGGG	2003705	2003890	ACCACTACCAGCACGATGGTCTAGTGGTTAAGTATAAAGTGCTACAATTGAACATCACGAGTTCGAACCTCACTTGAAGACGTAGAGCTCGTCACTATAAGGGTGTATTATGAGATGACGGTGGCCGACCCATAATGCTTGATCCAGTGGGCCTTGGACTTAATTTACTAGTGTGTTGGTGGGGA
novel_mir345	scaffold29	+	ACCAGTGGTCGTTTAGTCCCGCGGACTC	TGTTTGAAGCGCTTTCAACCATTTAG	2110908	2111195	AAGCGCGAAGAAATAGTGGAGAACGCATAACGGCTAAATTCCGGAGCTACGAGATTGTTTGAAGCGCTTTCAACCATTTAGTTCATCTATTTGAAAACCAGTGGTCGTTTAGTCCCGCGGACTCTCGAGGCCGTGGTACGACTCTCTGTATCGATGGAACCAGTTGATGTCGCATCGGTTTCTATTTTCTTTGGACAACACCCTGGCATGCTTGGTTTTCTACTTATTTACCCGTCAGCGATTTTTCAACATGATTAACAATTTGGCACACCTGATGGGATGCGCTA
novel_mir346	scaffold293	-	CTGGGGTCGCTGACGCTCTTTGTGGTTTCA	GGACACAGAGGGTGCAAGTAACCCCAATTG	77403	77581	TTTAATTTGGACGGAATTGAGGACACAGAGGGTGCAAGTAACCCCAATTGGGGGAGGGCGTCGGTGACTTCACTTAGGGGGTGGTGGCCAATCCCCGCAGGTGGAGCCACGACCCCAACCATTAGCTCCGACTGGGGTCGCTGACGCTCTTTGTGGTTTCAATTCCGTCCAAATTAAC
novel_mir347	scaffold3	-	AACCTTGTTAGATATTACGTGTCTTATTTA	GTGACCACGACTGTCTAATCTAAAAGGTTA	1592242	1592402	ATGTGTGAGCGGTCTATCGAACCTACATTTTGATATAATGTGAGATTTCTAAGTGACCACGACTGTCTAATCTAAAAGGTTAACCTTGTTAGATATTACGTGTCTTATTTATTATTCACTAATACAAGTCAGCCCTGCTGAAATTGCCGTCATCACACAA
novel_mir348	scaffold3	+	TCGATTTTTTGGTGAATTTCCGTTGGA	AATGCCGTTACTGAGGGTCGAAGC	1645427	1645662	GAGAGCACGATAGGAACTTAGCCGGGCCCCTACCAGTTCTTTCTCTTCTTAAGAAGTGCCTGAACTCATTTCCAACTTCCACATCGACATTATAGGTAATTTCTGCGACCTATTTCATGTCCAATTTGAATTGTATCGTTGAATTCCTGGTTGGGGTTTCCTTTTTGTCAATGCCGTTACTGAGGGTCGAAGCATTCTTCGATTTTTTGGTGAATTTCCGTTGGATTGTGTTCTG
novel_mir349	scaffold3	-	TCTGAGCCTTCGGCCCGCT	GCTTTTGGGCCTGGGCTTGGGCT	2083601	2083759	TGGCGGGCAGGAGAGGAAAAAAATAAAAAGGCTCTGAGCCTTCGGCCCGCTTTTGGGCCTGGGCTTGGGCTGACTTGGGCCTGAATGTAGAATTGTAGAATTGGGCCGATTCTGCGATTCTACGATTCAGCGCGCTATTCCACCATCCCGACTCGCCT
novel_mir350	scaffold3	-	TCGGTTGGTAGGCCAGATATTTGAACAC	CTTGGATGGCGGCTCAAGATCAGCCTCA	2764323	2764524	AGTTTCTCTTTAACGAAGGTATTCGTGCTTGGATGGCGGCTCAAGATCAGCCTCATGAAATCTTACATTCCTCCCAAAGAGGCTCTATCCTGTAGAATGCTCTTTAATGGGACTGTAAGTTTGACTGGTGGCAACCAAGCAACACCAGTTTCGGTTGGTAGGCCAGATATTTGAACACTACCTTCATACTAATGAGATGCA
novel_mir351	scaffold3	+	GTGGGAGTTCGGACTTGGCGAA	GGACCCAGAGAGCTGCCTTCGCTTT	2896822	2896920	GACCAGAAAGTGGGAGTTCGGACTTGGCGAATGGCGAACCGTGCGGAGCCCCCCGAGTTCGTCGTTTGGACCCAGAGAGCTGCCTTCGCTTTTGGGTA
novel_mir352	scaffold3	-	TTTTATATCCTCTGAATATATTTTTATG	ATATGTTTTTCCATGTTAATTC	3573975	3574189	CATTATTTGGCAAGGAACGTCGGCTTCAGCGAACTAGGATCTGTACTGTATTAGGAGGCGCTATGCGGTTCTTCCTTCGTACAAAAATAGCTACGGAGTGCTTCCTTGCCTGCTGAAGATGGTCTCGAGTTCGAGGAACCTCGTATATGTTTTTCCATGTTAATTCTTTTATATCCTCTGAATATATTTTTATGATGAAGTTTCGCCAATAATT
novel_mir353	scaffold3	-	GCCCACATCAACTTGGCCGTTAGA	CGACCGTGTTAATGTGGCAAGTGG	3717525	3717764	TGTCAAATCTATCTCATGGTTTATTTTTTGCATTAAATCTATTCCGACGTTATCTTTTTCGTCGACATCTAACGACCGTGTTAATGTGGCAAGTGGAGGGATAGTGGGCCACACTTGACATGTGGGCGCCACGTCAACTTGGCCGTTCGCCCACATCAACTTGGCCGTTAGATGTCGACAGAAAAGATAACGCCGGGATAGAATTGATACAAAAAGTAAACCATGGGATATATTTGACC
novel_mir354	scaffold3	-	TCCAGGGGGGCGCTCGATTCCAAC	GAATCGGGAGCATCCCCAATTTGAGGG	3792359	3792517	GGAGGGAGGACGTCGACAACCCCAATTAGGGAAGTGATGGCTAGGGTCGTGGCTTTGCCCGCTGGAATCGGGAGCATCCCCAATTTGAGGGTTCTCCAGGGGGGCGCTCGATTCCAACCACCACCCCCTTGATTGGGGTCGCCGGCGTCCTCCTCTCG
novel_mir355	scaffold3	+	AAATGAGTTGAGCCGAGCCAAAAT	CTTGGCTCGGCTCGTATAGGCTCA	3904367	3904558	CATGCTAGCGGTGTAAATGAGTTGAGCCGAGCCAAAATATACTAGGCTCGAGCTTGGCTCATTGATTAGTTCGTGAGCTAGAGCCTGAACCCGAGCTCGCGCGAGCCTAACTCTTTGAGTTTGCGCTCGGCTAATTTATTTAGCAATGGCTCGGCTTGGCTCGGCTCGTATAGGCTCACCAAGCTAGCATA
novel_mir356	scaffold3	+	CCCAAAAATCGTGCCTCCCCTCTTCTCTCG	GAGAGACGGGAGGCAGATCGGGACC	4063752	4063944	GAGAGGGGCGGTGGGGGCTCAAACGCTAGCCACCACCGCCCCCGGTAAAGTCGCCGGTGGACCCAAAAGTCGCCTGCGACCTCACTTGGGAGAGTGGTGGCTGGCGTCGAGCTCAACTGTCCCAAAAATCGTGCCTCCCCTCTTCTCTCGAAGAGAGACGGGAGGCAGATCGGGACCCCCACCACCCCTCTA
novel_mir357	scaffold3	-	AGTAGCTCTAGAAGCATGCAT	TACAAGCTCGTAATGAGGGACGTGA	4172423	4172526	GTGCTGTAGCTAATCGAGTAGCTCTAGAAGCATGCATACAAGCTCGTAATGAGGGACGTGATCTTGCTCGTGAAGGTAATGAAATTATCCGCGAGGCTAGCAA
novel_mir358	scaffold3	+	TGCCGAGCTTTATTCGAACCAC	GTTCGAAAGTTATGCGCTTGAAGG	4296290	4296545	ATTGGTAAGACCACATAGTGTTCTTCGTCCCGTTACTAATTTCTACTCAAATGTCAACAAAAAGTATTATGTTATATAATTGTTCTTTGTTGTACTTTCTTGTGGAATGTAGATGCGTCTTTCCAGACAAATGGGTGCCTGGACACCCTCTTGGACTGGATTCCCGGTTCGAAAGTTATGCGCTTGAAGGACATGCCGAGCTTTATTCGAACCACAGACCCTGAAGATATCATGCTGAATTGGTTCATTATCGAG
novel_mir359	scaffold3	+	TCGAATCCCCTTGGAGCCACCGGAGCGCTT	CTCTGTGCGCTACTGGGGATTCACAGAACC	4445549	4445640	ATCCCGGGTTCGAATCCCCTTGGAGCCACCGGAGCGCTTTTGGAGTGATTACCCGCTCTGTGCGCTACTGGGGATTCACAGAACCCGGGGA
novel_mir360	scaffold3	-	AGCGTGATAGTATCGAGATGGACCCCCATG	GACCCATCGCTAGCTATCATTGG	4494711	4494904	AAGAGAACTAAAGAGTATCGGGACCCATCGCTAGCTATCATTGGCCTCAGAGATGTCATTGAGGCTAAGTGTGGTGATGGTCGACTGTGTGACCCACCACCGGCAACCTCGTAGTGGTGGCATTGAAGGCCCTAGCGACTTAGCCGAGCGTGATAGTATCGAGATGGACCCCCATGGGATTGCTCTATCTCTC
novel_mir361	scaffold3	+	CGGCCGTGCTGACGTGGCGCCTACATGACA	GTGACCCACTATCTCTCTACGTGCCACA	4709582	4709727	TCCCGACGTTATCTTTTTCGTCAATATCTAACGGCCGTGCTGACGTGGCGCCTACATGACAAGTGTGACCCACTATCTCTCTACGTGCCACATGATCTATCTGATATATACGTAGACATGATCATGGGATGGGGTGACATCGGGC
novel_mir362	scaffold3	+	TTTAAAAGTTTGAGGCCGTTTGGATTTAG	CCAAACAGGTAATGTTTGCTTGTTGCATTT	4774217	4774447	TGCTGGACAAGTTTAAAAGTTTGAGGCCGTTTGGATTTAGAGTTAAAGTTACTTTGATTTTGATTTTGATTTTGATTGTGGAAAAAGACAAATGGGATGTGATTATAAATTTGACTTGGGAAACGTGTGTTTTTGTTGTGTAGTATGTTGAGTTAAAGTTAAAGTTAAAGTTAAAATCAAATTTTTCTCCATCCAAACAGGTAATGTTTGCTTGTTGCATTTGTCCTGTG
novel_mir363	scaffold3	-	TTTTACCATAGCTCGCTGA	GCCCGCTGTGGCTGCCTCAACTAAGAGAA	4833959	4834065	GTTAGGTTGGGTTATTAGCCCGCTGTGGCTGCCTCAACTAAGAGAACCTAACCGCCACGGAATGTTCCTTTTACCATAGCTCGCTGAGACTTTAGCCCAATTTGGT
novel_mir364	scaffold3	-	TGCGATTTGGCCACCTGACTT	ACTCCTGGACAGCCAATTCGAAC	5034778	5035011	ATGGTAGGAGAGCGTTTTATTCTTTAGTTGGCCGATCCGACTTGATTAAATTAGTAGGAGTCCAATTAGACTTTTGAATACCGGGATTTACACATGAAAAAATCTAGCTTATCACTACTCATTCGAGTCGAGCACAGTTCTCAAGAACTCCTGGACAGCCAATTCGAACTTGCGATTTGGCCACCTGACTTCATGAAGGCCATAGTAAACAGTAACAGCTCGCATCTTACCGA
novel_mir365	scaffold3	-	ATGGTTTGATTCTTCGGTTGTCAA	GCAGTTGGAGAATCAAACCAAAA	5721637	5721748	TCGATTTGGCAGTTGGAGAATCAAACCAAAACGTGGGACAAGCGGTTAACTGATCAATTGATCCAAAATAACTTATTTGAAAATGGTTTGATTCTTCGGTTGTCAAATGGT
novel_mir366	scaffold3	-	TACATAAGCGTCACGTCAGATAGAGACAAA	TCTCTAAATTGGGCCTACACTGTT	6171184	6171273	TTGTCTCTCCCTTGTCTCTAAATTGGGCCTACACTGTTACATAAGCGTCACGTCAGATAGAGACAAACTCCAAAAAAAGAGAGAGACAC
novel_mir367	scaffold3	+	AGTTGCGCCCGAAGCCATCCG	CCGAGGGCACGTCTGCCTGGGCGTCACGCA	6362688	6362826	AGGGTTACCATCGAGTCCTTGAACGCAAGTTGCGCCCGAAGCCATCCGGCCGAGGGCACGTCTGCCTGGGCGTCACGCATCGCGTAAAATTTATCCAAAAAAAAAATTTTAGAGGGTTTGATTTTACAATTCCACCCA
novel_mir368	scaffold3	-	TTTTCAAGTGCACATTAATTAGCACGTGAT	ACGTGTTGTCACGTGAGGACTT	6823103	6823296	ACTAATGGAAATTTTACATGGTATCAGAACAGGTAATGTTTCCGGGCACTCGTATGGGCACGCACTACGCCGAGTCTAATGTCTCTTTATGAAGGCAGCCAATGTGTGTCCGTTGTTGAGGGCAGGTTTTCAAGTGCACATTAATTAGCACGTGATGGATCACGTGTTGTCACGTGAGGACTTTTGAATTAGA
novel_mir369	scaffold3	-	TCCTCCCCCTTTCTCTCTT	CTTCGAAGAGAAAGAGTGGGGGCGAGAT	6941454	6941676	CGGAGGGGTGGTTGCCGCCGATTGGGCCACCGATGATGAGAATTTTCCCTCAATCTCCTCCCCCTTTCTCTCTTCGAAGAGAAAGAGTGGGGGCGAGATCTCGGCTGTGGTGGCCCCACTCTCGGCCACTGTCACCCAGTCGAGGTCGCCGGTGACCCACAACGTCATCGACGATCTCGATTAGGGCAATGGTGATTGGAATTGATGTCTACCACCGCTCCC
novel_mir370	scaffold30	-	CTGGCTTGACTAAATGAGTTA	CTTGTTTTGTTCGAGCAAGATTTCGGGTT	154257	154402	TGGTTCAAACGGTTCGATACTTGTTTTGTTCGAGCAAGATTTCGGGTTCAAGTCATTGTGAATGTAGAAAATCTATGTCGGGAGAGTTTTATCCCTCAGTGAATAGACCTGGCTTGACTAAATGAGTTAGTGTCCAATTGAACTT
novel_mir371	scaffold30	-	TGGTGAGGAGTGCAGTGAC	CTCCGACGGCCTCCTCTCCTCTG	215836	215999	AGAGAGAGAGAGAGAGAGAGAGAGAGCAAAATGTTGGTGGTGAGGAGTGCAGTGACAGCTCCGACGGCCTCCTCTCCTCTGGCAAGTGGTGGCCGATGTCAAGCTACCCACCACTTTTCTAATTCCTTTACCTCTTTGTTCTCTCTCTTTTTTTTTTCTCTCT
novel_mir372	scaffold30	-	CTACTGTGATCCCCGCGTCATGTG	CGTGATACAGGTCATCACAGTTATCA	334012	334138	TTCTTACATGATCCCGTGTTACGTGATACAGGTCATCACAGTTATCAATCTGTAAGTGGAATGCGAGACCCGTGCAGAGTGAACTACTGTGATCCCCGCGTCATGTGACACGGGATCATGTAAGAC
novel_mir373	scaffold30	-	TGGGGTCTCCCCCGCCGACCCTCGATCGC	GTTGAGGGCCAGCGAGGGAACCCCGAATCG	491988	492126	CGGGAGGTTGAGGGCCAGCGAGGGAACCCCGAATCGAGTCGGGCCCACTCTCCCTCTATTTTTCGGGAGGGGGGGCCCGACCTTGTTGGGGTCTCCCCCGCCGACCCTCGATCGCTTGGCCGAGGTGGCCCGATCCCT
novel_mir374	scaffold30	-	CCACGGTCCCCGTCCATTCAAGCCGT	GAAACGATATGATCCTGGGGAGCGCGAAG	564403	564725	CGATCCTGCTGCCCTCCGAGTCCGAGGAAACCGCCGGCTCGAAACTACCGGGAAACGAAGTCAGGGCCGTCGAGTCAAACGAGAAGGTGACCACGGTGACGTTCCGCCCCGCCGATCACATGCTCGACGGACGGCCAAAGTTACCAGTTTCCTTCCGTTTCCCCTTCCGTCGTCACGGTCGCCCTTGCCGCCACGGTCCCCGTCCATTCAAGCCGTCAGATCTGCCGGCTCATGGCCGTGAGATCCCGTACGGAAACGATATGATCCTGGGGAGCGCGAAGGTGAGCACCGTCAACTCCGAGTCCGAGGGCAGCCAGGATCC
novel_mir375	scaffold30	+	GCGCTGGTTATTCAGTTCGTCTGATAT	TTAGATTCTTGGTGATGTAAC	692201	692398	ATGTAGTTTGAAGACCCCCCAGATCTCGAGTCGAATCCCCCCGAGAAAATATGCTAGGTTGGATTCTTTGGCTTAGGCCTGAGCTCATCTTCGGCTTCTGTGAATCATATTAGATTCTTGGTGATGTAACATTGACGGGGTCAGTGCTTGCGCTGGTTATTCAGTTCGTCTGATATGTTCGCGGTTGAACACTAGAA
novel_mir376	scaffold30	-	TGATCCTTTCTTTTGGACAGTCAA	CCCTCCGTAAAAAGAAATGA	1122900	1123086	AAATTCTAATATGATCCCGTATCATATGACACGGGTCATCACAGCCGTCCGCCCGTGACTGAAACGCGGATTCACGTGGAGTGGACGGCTGTGATCCCCGTGTCACATCACGCAAGACCCTCCGTAAAAAGAAATGATCCTTTCTTTTGGACAGTCAAAAAAAAGAAGAAGAGAGTAATAGAATTC
novel_mir377	scaffold30	+	CTACCGACGACCTGACCATGTGAGTGGGTG	CTCACCGTCGGGGTGGGTGGATC	1629508	1629751	AGCGGCGGGGCTCCCCTACCGACGACCTGACCATGTGAGTGGGTGGCCAGCAAGAGAGCTCCTAATACTAGATCCATTCCCGGCTTCTCTCTCTCTTCTCTCTACTATTATCGAGGCAAGAAAAGGGTTGGGGGGGTGGGGGGATCCAATGGGGACGGCTCCTTACCTCACTTGGGAGGTTTCCTTCAGCGACCTCACCGTCGGGGTGGGTGGATCATCAACGAGGGAGCCTGAGCCCCCGCC
novel_mir378	scaffold30	+	CTAAAGGAGGCATTGTATCATGGGTCAGGC	ATGGCCCGGCTCAATCCACCAAGTAAACG	1812130	1812475	ACTATAATTTGCATATAATTCATTTCATTAGTCTTCGCATTGCTTCGTACTAAAGGAGGCATTGTATCATGGGTCAGGCATATCGTTTGCTTCTTGTTTAATAGAGGTGACAAATCATGCCGATGGACCGTCCTTGTGTTGGGCCAAGTAGCGAGGATTATGAATGGCCCGGCTCAATCCACCAAGTAAACGCACTGTGATCAGGACACATGAATACGACACATTTTTGTAACGGGTTGTTTGGCATGATCCTTAACATCATAGAATCGTTTATGCTTGTAATATTTAAGCAGAACGAGACAGCTTGTTTATGGCGAAAATGGATTGCAGCATTATGTATATAGA
novel_mir379	scaffold301	+	CTATTGGGGTTGCCGGCCTGGTTTG	TGCGCTGGCCGGTGACCTCAATCAGGGG	76075	76135	GCACCTCTATTGGGGTTGCCGGCCTGGTTTGCGCTGGCCGGTGACCTCAATCAGGGGTGG
novel_mir380	scaffold31	+	GCGGTATTGCTTTACGCGAAAG	TCGAACCTCTAGCAATAAAGTAGC	228489	228688	CAAGATTGCGGTATTGCTTTACGCGAAAGGAGCCTCGAGAGACCGAGCCAAGCAACTCGAAGTAGCATGAGCGGACCATAAGTTGTAGGCTTCTAGCTGCTTTTGAGTAGTTTGGACGTGTATCTTTAGTGTAAGTCTTTACTCTTTTGGATATGCCCAGAGGGTTCTATTTCGAACCTCTAGCAATAAAGTAGCCTTA
novel_mir381	scaffold31	+	CTCCCAATTGGGATCGTTGGCCGC	GCAGGACCCCAATTATGTGGGTGTTG	245027	245238	CGGGGAGGGGACCAACAGTGGTGGCTATGCCGGTGGTTGCCATCTCCCAATTGGGATCGTTGGCCGCAGCAGGACCCCAATTATGTGGGTGTTGGCCGTAATCAAGGCATTCATTGTTGGAATTGAAAGAGCCCTGATATTGGGGGCTCTTTCATTTTGCAGTGGGGGACCTGATTGCACCCTCGCAATTTACAATCCACTCCTTTCTTTT
novel_mir382	scaffold31	+	GAGGGCTTGACTCATGGCGGAATCTCATT	AGAGAAGATGAAAGTCAAGCTCCATTCAAT	350842	350979	AGAGAGTTGAGGGCTTGACTCATGGCGGAATCTCATTAAATTTACTTTTCATTTCGCTATTATATATTATATATAGCTACAGAAATAATGAATAATTGTATAGAGAAGATGAAAGTCAAGCTCCATTCAATTTCTCA
novel_mir383	scaffold31	-	TCGAGGGTAGGGGCACCGCTCGT	GAGGCACCCCTGCCCCCGATTCGA	621107	621354	AGAGGGGGGAGATCTCATTAGGCCTGGGGCAGGGGTGCCCCCACTGGTGACCCCACCCCCGATCGAGGTTATCGGCGGGAGGCACCCCTGCCCCCGATTCGAGAGATCTCCAACGCTGGAGATCTCTCTAATCGAGGGTAGGGGCACCGCTCGTATGATCTCACCCTCGATTCGAAACCGTCGGATGGCTCAGAGTTTGCCGGTAACCTTGATTTTTTTGGTTGGGGGGTCGCTGGTTCCCCCCTTC
novel_mir384	scaffold31	+	CGAGTAGTCCCACTGATGAGAAT	CTTAGTTTGGTGCCCGAGACGAATCCCT	654479	654613	CGAGCACGAGTAGTCCCACTGATGAGAATCGAACCTGGAACCTCTAGGTTATCCAAGTGAGGGTGTTAGCCATTGCAATACACCTCCTTTCTCGAGATGTTCTTAGTTTGGTGCCCGAGACGAATCCCTGCTCT
novel_mir385	scaffold31	-	TCGACTGGGATCTGACTCGAGGGA	CCACTTGAGCTCCTAGTCGATTCGAG	794331	794681	ACCCCCAAATCGGTCGGGATTCGAGGGTCGCCAATCGACGATCCCAACCCCACCACCGAGATTGCTGACACCCATAGAAGACTTCGGCGACCTTGGTGGTGGGATCGGGGTTGCTGATTGGCTACCCTTGCCCTTGTGGCCGTCGAGATCCCACTTGAGCTCCTAGTCGATTCGAGGGATAGGACCGCCAATTGGCTACTTCAATGCCACCACCGATGTCACCGGTACCCACAGAGGACGTTGGCGACCTCAATGGTATGGTCGAGATCGTCGGTTGGCGACCCTAGTCCCCTAATCGACTGGGATCTGACTCGAGGGAAGAGAAAAGATGGAGGGAACTGTGAGGGGGA
novel_mir386	scaffold31	-	TGAGAATACTCCTAATTCTACCGTCCACCA	GCGCCGAAATAGAGAGAACTCCTA	1017851	1018076	AAGGGTGAGGATCCCGACTAGCTACCGTAACCCTGATTGAGTTTGTCGGTGACTTCGGAGGGCGTCAACTACCCTAATAAGAGATAGTAACCGGAATCGAAGCTCTACCCGCCGAAATTAAAAGAATCTCTAAAGGTGATGGTCGGGATCGAAGCCTCACGCGCCGAAATAGAGAGAACTCCTAATTTGAGAATACTCCTAATTCTACCGTCCACCACTCCCCTA
novel_mir387	scaffold32	+	ATGATGTGGCGACCTGATATTGAGAT	TATATTTAGCTACATTTAA	33917	34172	CAACGAGAGAGAGTTTCGTTTTTTTTTATGATGTGGCGACCTGATATTGAGATCGTGCTTCTTTTATATATATATATATATATATATATATATATAGGATATGGGATATAAAAACGGAAAAAAAAAAACAATATCTACAAGTAGCCCAAGGGGATATTACAATGTATTATACATACAGACACATATCTACAATTTTTCTTGCAACTTATATTTAGCTACATTTAATGGGAGGAATGGGATGATTATTTCTTGTTA
novel_mir388	scaffold32	-	CCAAGTCCGAAGTTGGCCTGTGGATTCT	AAATTCATAGGTTTATAAGAGATAATGGTC	348839	348966	ATGGAATAGTTGAGAAGAAATTCATAGGTTTATAAGAGATAATGGTCTAGTAACCCATTGGCTTAAGTTTTTGAGTTGCGGATAGACCCAAGTCCGAAGTTGGCCTGTGGATTCTTAACAATTCTAA
novel_mir389	scaffold32	-	CAAGTTTAGTTGGCAGGAGA	GCTTGCTCATGGAAGATGAGCCCG	695587	695818	GAGTGTAGCCAAGAGTACGCCTCGTGTAAGTCCCCCCTCGCTTGCTCATGGAAGATGAGCCCGACTCAAGTTTAGTTGGCAGGAGAGTATTTAAGAACACGTGACAACGTGTAGGCAGAAATACACGTTGAGTACCGCCGCTTGTTAGTTTGAACTTTTAAAATGGAATTGGTCACGGGCTAGTATGAGTCCAATAAAAATTCAATACTAACATATAATAAAATAACACTA
novel_mir390	scaffold32	+	AGGTCACAGAGAGCGCCGACGGTCCCAATC	TGAGTCTTCGGCGTCCTCTGTGACCTT	718609	718841	AAATTTGAACGGAATTGAGGTCACAGAGAGCGCCGACGGTCCCAATCGGAGGGTGGTGGACAAAATCGTGGCCCTCACCCTCTAGAAGTGGGAGAACCCTCAAATTGAGGATTTTTCCAATTCCAATGGGTGGAGCCATGATGTCGGCCATCAGCCCCCTAATTGGGGTCACCAAAGCCCTTCCCTGATTGAGTCTTCGGCGTCCTCTGTGACCTTGATTCCGTTCAAATTA
novel_mir391	scaffold32	-	TTTTGGATTGCGGATGGGCCCGAGTCCGAA	GATAATGGTCTAACAACCCATTAGCT	885805	885995	TTTGTTGGGCCGATTTCTCTCCTATATGGAGAATGGTGAGGGCTTGGTATTAGAAGTAATCTCACATGAAAAAGTTGAGAGAAAATCCATAGGTTTATAAGAGATAATGGTCTAACAACCCATTAGCTTAAGCTTTTGGATTGCGGATGGGCCCGAGTCCGAAATAAGTCTATGGATTTTTCCTAATAAG
novel_mir392	scaffold32	+	TCGAGGCTCCACCGGCCGAAATTAGGAGAA	TCCTGATTCCGGCCGATAGATCCTTGATTT	887627	887736	AGGAGTAGTGGTTGGGATCGAGGCTCCACCGGCCGAAATTAGGAGAACCCTTAATTTGACGATTCTCCTGATTCCGGCCGATAGATCCTTGATTTCATCCACCACTCCC
novel_mir393	scaffold32	+	TCTTTAAACTGGACTCCGTTGTTGCCAC	TAAACGTCACATTAGATAAAGACTC	994756	994846	TAGTCTCTTTTTGGGTCTTTAAACTGGACTCCGTTGTTGCCACATAAACGTCACATTAGATAAAGACTCACTCATCAAAGAAAGAGATTC
novel_mir394	scaffold32	+	TGCTACGGCCGGCAACAAGCCACC	GCTCATCAGCCGGCCACCATAGTGCCAGAT	1003594	1003825	TGGGGAGGGGGCGGTGGTGGACACCACATTGGTCACCACCTTCACGGGTGACACCGCCGACACCATTAGAGGTCGTCAATGGCGTCGGATGGGCTGCTACGGCCGGCAACAAGCCACCGCTGTCGTGAGAGATCCGAAATAATCTCGGCTGTGATGGCTCATCAGCCGGCCACCATAGTGCCAGATCCCATCGCCCAGAATCATAAGTCACCCTTCCGTTCCCTTTCCCCT
novel_mir395	scaffold32	+	GATCATGAGATTAGGGGCCGTTTGGATTCA	ATCCAAACGGGCCTAAGTTTCTTT	1057140	1057367	AAATTAAACAGATCATGAGATTAGGGGCCGTTTGGATTCAGAGTTAAAGTTACTTTGATTTTGATTTTAATTTTGATTGTGGAAAAGGACGAATGAGATGTAATTATAAATTTGACTTGGGAAATGTGTATTTTTGTTGTGTAGTGTATTGAGTTAAAGTTAAAGTTAAAGTTATAATCGAATTTCTGGGAATCCAAACGGGCCTAAGTTTCTTTAGACTTTAGTTA
novel_mir396	scaffold32	+	AGTGGTTGAGCGCTTGTTCCGTTTAAGT	CTTAATGGGCCGATCCGACTCAACTAAATT	1405588	1405741	ATGGACCAATATGGGTTAGTTTAAGTGGTTGAGCGCTTGTTCCGTTTAAGTAAGATCTCAGGTTTGAATCCTTGTAAATGTAGAAAATTCACGCTATGAGAGCTTTATCCCTTAATGGGCCGATCCGACTCAACTAAATTAGTCAGGGTCCAA
novel_mir397	scaffold32	-	GACTAGTGGCTGAGTAATACTCAGAATAT	TTCATTGAGTATTACTCATTCACTTTG	1794115	1794367	ACTCCTGAAACTGTGATGTCCAAGGATCGTGATTTGGGACCTGGCATGGATGGATAAACAACTATGAAAAAATATTCATTGAGTATTACTCATTCACTTTGAATGTAGTGAATAAGTAACAATCAATTAGAATGTTTATAAGGAAGAATATGTCGTGGGGTCAGTTTTTCATTTTCAAACATTTTGATTGGGTGTTGCACAGACTAGTGGCTGAGTAATACTCAGAATATTTTCTCAACATCTATAGGGGGC
novel_mir398	scaffold32	+	CAATGTGGCACGACATAAACGAGTAGCAT	ACTCGTCAATCATATTCTGTCACGTGGCAT	1851225	1851387	AATAACAGCTAGCGAGAGTTAACGATGCAATGTGGCACGACATAAACGAGTAGCATCTGGCGCCGTTAGCTCCATATTAACTGTTATCGTCCAATCATGTGGGGTCTACTCGTCAATCATATTCTGTCACGTGGCATCATTAGCTCCACGTTAGCTGTTATC
novel_mir399	scaffold32	-	CCAAATCCAATCCTGGACATGTCTATT	ACATGCTAGACGACCTGATTAAA	1874804	1874979	TAAAATTAATCCATAAGAGACATGCTAGACGACCTGATTAAAATTCTATCTCTTCCAGAGTAGTATCTTATTGATGGCTCAAGCCCCTTGGAAGGAGGCCTTCTTCGCCTCCCACCTAAGCTGCGTTGGAGAGGTCCAAATCCAATCCTGGACATGTCTATTTCATATAATTTTC
novel_mir400	scaffold320	+	CCTTAATGGACCGACTCGGCTAGAATTAGA	AGTCGGGTCCCGATAAGTTT	52223	52297	CTTGGAGAACTTTACCTCCTTAATGGACCGACTCGGCTAGAATTAGATTAGTCGGGTCCCGATAAGTTTCCAAA
novel_mir401	scaffold320	+	GCTATTAATGCTGTCAAACCGAC	GGCTTGACGGCATCAACGGCGAAA	60979	61264	TTGATGATACAAAATGTTTCAAAATTATTTCAGTATAGTACAAACCGTCATCTCGCTATTAATGCTGTCAAACCGACGCTGATGGTGCAAAATCGATTTTTGTGGGACGTTACATGATGAGACAAAATGTTTTGAAATTGTAACTTAATAGTACAAAATGTTTTACGTAAGTTATATGATGATACAAAATTTAAAGTCTTGTAAAGGACGGCTTGACGGCATCAACGGCGAAATGACGATTTGTACTAATACTAAAACAACTTTGAAATATTTTGTACCATCAAG
novel_mir402	scaffold33	-	GTGATACTGTCGGCCACCACCCATCC	GGGCGAGCGCTGACCAGTGATGATTCC	684826	685039	TCGCACTCCTACGAGGTCGCCGATGACTATTGAGGCTACAGGCAACCTTGAATGGGCGAGCGCTGACCAGTGATGATTCCTTAAAGCCTCATTTTCTCTACCTCACTTTTGCAATAGGGGCCTGGGAGATGGGAGTGATACTGTCGGCCACCACCCATCCCTACGAGGTCGTTAATAGCTTGAGTGGTTGCTGTCGACCTTGTGGAGGTGTGC
novel_mir403	scaffold338	-	CGGAGGAGTGGGTGGTGGCCGCTGGGGAGG	CTCTCCGGCTGCCGCCACCCCCTCCTCCGA	35375	35506	CGATTCTCTGGGCAGGGGCCTCTCCGGCTGCCGCCACCCCCTCCTCCGAGGCCACCGGCTCCCACAGAAGGCGCCAGCGACCTCGGAGGAGTGGGTGGTGGCCGCTGGGGAGGCCCCCACCCCCAGAATCA
novel_mir404	scaffold34	-	TCAAAGTCGTCGGTGTTCTATGTGGCATT	GCCACGGAGGGCGCCGACGACCCCAATTG	517067	517347	AATAACAATTCTGGCATGGCGTCAAATTTTCCGTTAATTTGGACGGAATCGAAGCCACGGAGGGCGCCGACGACCCCAATTGGGAGTGGTGGCCAAAATCGAGGCTCTCACCCCATGGAATCGGGAGAATCCTCAAATTGGGGATTCTCCCGATTTTGACGGGTGAAGCCACGACGCTGGCCATCACCCCCTCCTCCCCGATCAAAGTCGTCGGTGTTCTATGTGGCATTGATTCCGTCCAAATTAACGAAAAATTTGACGCTATGCTAGAATTGTTATC
novel_mir405	scaffold34	+	TGTTGGCCGGGGTTGGGGCTTCC	AGCCTCGAGCATGGCCACCACAGCAG	556778	557101	TGGTGGAGAGGCGGGAGGGTGACTGAGTAACAGGGGGCGGTGGGCCTCCAACTCTGACCATCTCCGTCACGGTTGAGGTCACCAGCAACCTCCAGGATCGCCGGCAACCTCGTTTAAGTACTGATGGCCCTGATTGGCACCCCTACCCCCCATTGCCCGGAATCAAAGAGAGATAGAGAGAGGAGATTCGAGGGGTGGGAGCCTCGAGCATGGCCACCACAGCAGACCTCACCTTGGGTAGTGTTGGCCGGGGTTGGGGCTTCCACCACCCGAAACCTCCTCCTTTCTCTCTTCGAATAAAGCACTTTTTTCACTTGGCACTT
novel_mir406	scaffold34	-	GAGATGGGGAGATGGGGGGCGGTGGT	GCCGCCCCCGATTTCTCTATTTTC	984199	984467	GGTCGCTGCATACCCCTGGGATCGCCAGCAACCCTGATGGTGGCCGGGATTGGGGCCACCGCCGCCCCCGATTTCTCTATTTTCGGTCGAACAAAGAGATGGAAAGGGGAAGGGGAGGGGCGCCGACAACTTCGTCTATGGCTGTAGTGGCCGGGATTGGGGCCACCATCGCTCATGATCTTACTATCTCTCGGTTCGATTGAAAACAGAGAGATGGGGAGATGGGGGGCGGTGGTGGCCCTGATCCCAACCACCATCGCCGCAGACG
novel_mir407	scaffold34	+	AAGGCTTACGGTGGATACCTAG	GAATACCATTTAGTCGACCTG	1759408	1759580	GGTTCAAACGAGGAAAGGCTTACGGTGGATACCTAGGCACCCAGAGATGAGGAGGGGCGTAGTAAGCGACGAAATGCTTCGGGGAGTTGAAATACTACCCCCCAGAAACTGAAAATCCATAACTCCAATTGCTATGGGAATACCATTTAGTCGACCTGTACCTGTTTGAACA
novel_mir408	scaffold34	-	TTAAGGGGATTCGAACTTGAGTTTCGGT	TTAACTATTAGACCGAATCCCTTGG	1859829	1860023	TTTTTTTTCTAACCCAGAGTATCCGGGATTCGCCCGACTAATTTCGAGGGTTCCGTTAACCCCCGGCGATGCACGAAGCGTGTAATTACGCCAAAAGCGCTCCGGTGGTTTTAAGGGGATTCGAACTTGAGTTTCGGTGCAAACTTGAGTGTATATTAACTATTAGACCGAATCCCTTGGGTTGTGAAAGAAAC
novel_mir409	scaffold34	+	CCCTCGCCTGTTGACTCAGAG	TCACAGGTTCGATACCTAATGGGACT	2177645	2177758	TGAAAGATAGTATAACACAATGGCGCACGCCCTCGCCTGTTGACTCAGAGGTCACAGGTTCGATACCTAATGGGACTACCCGTGCCCCTTTATTAGTTATTTATTATTTTTCT
novel_mir410	scaffold34	-	CTCGAAGGAGGAAGGGTCGCTGTAGG	ACGGCCACCCCTCCCCTTTCGAGGTT	2499337	2499473	CTCTCGATTTCGAGAAAAGGGGACCTTCAACGGCCACCCCTCCCCTTTCGAGGTTGCCAGCCGTCACAAAAGCCACATGCGATCTCGAAGGAGGAAGGGTCGCTGTAGGCAAGACCCCCTTCCTCGGAATTGGGAT
novel_mir411	scaffold34	-	GGATGGCCCGATGAAGTTTA	ACTTCATTGGGTCGAATCTAAGTTTTGAGT	2721911	2722146	TTGCGGGCACTGATTAGGTCCATTACGAAGCCCACTTCATTGGGTCGAATCTAAGTTTTGAGTTTTCTGTGCACTTCATATGACTTTGAAGCTATAATAATATTTATATTAATCTGCTATTACATATATCACCTTTTTTGATATGGAAGTCGAGATACACAACATGTGCGCAGACTGGATGGCCCGATGAAGTTTACACAGTCCCTTGGGCCCTTATTTTCATATCGTCCCGCGG
novel_mir412	scaffold34	+	TGGTTAAGCATCAAGCGCTCCACTTGAACA	ATCCAGTGGGCCTTGACTTAATTCACTA	3053441	3053632	AGCAAGCACCACCAGTACGGTGGTCTAGTGGTTAAGCATCAAGCGCTCCACTTGAACATCACGAGTTCGAACCTCACTGAGGACGTAGAGCTCGCCACTATGTGGGTGTATTATGGGATGGCGGTGGCCGGCCCATAATGCTTGATCCAGTGGGCCTTGACTTAATTCACTAGTGTGTTGGTGGGGCTGCG
novel_mir413	scaffold34	+	CTTGATGGTACAAAATGTTTTGAA	GAAACATTTTGTACCATCAAGTAG	3132977	3133239	TATTTTACAAATGTTTCAATATGGTAAAAAAAGTTTTTTTTTGCTACTTGATGGTACAAAATGTTTTGAAGTTGTAACTTAATAGTACAAAATATTTTACGTAAGTTACATGATGGTATAAAATTATAGATCTTGTAAATAACGGTTTGACGGCGTCAATGACGAGATGACGGCTTGTACTATACTAAAACAATTTTGAAACATTTTGTACCATCAAGTAGCAAAAAAAAAATTTATACCATATTGAAATATTTGTAAAATT
novel_mir414	scaffold35	-	CGATTAGTCTAATTCAAGCGGAGTTGGTT	CAACTTAAATCTAGGTTAGTCAGGACTCA	229563	229855	AGTTTTATAAATGAAGAAAATTCACGATTTGGGGGAGTTTTACTCATTACTGGACGAAACCAACTTAAATCTAGGTTAGTCAGGACTCACCCGACTTTCGAATAGCAAGCCATTCACATTGAACAAAGAAGGATAGCTTTCACATGATAACTAAATTTTAGTTGTAATTTTTTTTCCATGTGGCCTTTGGTATACAAAAGTTCAAAGGTTTCCGATTAGTCTAATTCAAGCGGAGTTGGTTCACTACAGGATAAAGTTTTCTCAATATGGATTTTCTCCATTCGTAAAATTC
novel_mir415	scaffold35	+	TCAGACGGGACCTCCATATGAAATGTTATT	ATATTTCGTAAGGGGTATAATGACTGAATA	380954	381182	ATTCTTGGGTTAAACAGTTGAATATTCAGACGGGACCTCCATATGAAATGTTATTCTCCAAGTATGAAAATGTTTTGTACAAAATATCAATTAACTAATTCGTACATGTAATCGACTATTTGTTTTGTACGAAATATTATTGTCTTTGTATAAAAAATTATTTTTTAAATATGAAAATATTTCGTAAGGGGTATAATGACTGAATATTCAGCTTCTTAGACCAAGAGA
novel_mir416	scaffold35	-	TCGAGTGAAGCGCTTTGAGCTTA	GTCTAAGGCCCACTGAATCAAGC	427436	427588	ACTAGTGAATTAAGTCTAAGGCCCACTGAATCAAGCATTATGGGCCGGTCACCGCCATCTCATAATACACCCACATAGTTGCGAGCTCTATGTCCTCAGTGAGGTTTGAACTCGTGATGTTCGAGTGAAGCGCTTTGAGCTTAACCACTAGA
novel_mir417	scaffold35	+	TGACACCGAGATCTTAGCCGTCCACTAC	GTGGATGACTGTGATGGCCCCGTGTCATAT	909156	909278	CTAACAGGACCCGGGGTCATGTGACACCGAGATCTTAGCCGTCCACTACGCATGGGCACTACGTGAGTCCCACGTGTGGATGACTGTGATGGCCCCGTGTCATATGACACATGTCATGTTAA
novel_mir418	scaffold35	+	CCTCACTGACAGCCATCGGCCCTAC	GGGATTGGTGGCCGTCGGCGTAGC	975926	976094	TGGAAGGGAAAATAGAAGGGGGTCGGCAGTAGGAGCCTCACTGACAGCCATCGGCCCTACGATTTCTAGGTCACCAGCGACCACTGAAGTCTATAGTGACCCCAATTAATGGGGATTGGTGGCCGTCGGCGTAGCCCACATCGCTGGCTACCCCTCCGTTCTTTTCCG
novel_mir419	scaffold35	-	TATTTAATTTTGAGTTGTTGGAGCCTTGCC	GAGGCTCCTACTGCCGACCC	975787	976092	AAAAGAACGGAGGGGTAGCCAGCGATGTGGGCTACGCCGACGGCCACCAATCCCCATTAATTGGGGTCACTATAGACTTCAGTGGTCGCTGGTGACCTAGAAATCGTAGGGCCGATGGCTGTCAGTGAGGCTCCTACTGCCGACCCCCTTCTATTTTCCCTTCCACCTTTTTTTTTATTTAATTTTGAGTTGTTGGAGCCTTGCCGAAGACCACCACCGCCCCCGTGGGGTCGCCAACAACCACTCGGATCGCTGATGATCCCAATCGGGGAGGTGTTAGTTGCGACTGCTCCCTCCCTTCTTTG
novel_mir420	scaffold35	+	GGGTGGTGGCCGAAATCGAGGCCCATAT	TGGAACTACGACGCTGGCCATCACCCTCT	1329625	1329867	CGTTAATTTGGATGGAATTGAGGCCATAAAGGACGCCGACGATCCCAATCGGAAGGGAGGGAGCTGGCTACTCTAATCGGGAGGGTGGTGGCCGAAATCGAGGCCCATATCCCCCAGAATCGGGAGAACCCTCAAATTGGGAATTCTCCCGATTTCGGTAGGTGGAACTACGACGCTGGCCATCACCCTCTCGATTAGAGTTGCCAGTGCCCTCTGTGACTTCAATTCTGTCCAAATTAATA
novel_mir421	scaffold35	-	ACGGCGTTCTGACAGACTG	AGTCTGGTGGATGAATCACGGCCGTGCG	1768384	1768530	AAGTCTGGTGGATGAATCACGGCCGTGCGACCAGAGCGTGAGTAGTAGCTCCGTCGGCCTCTCGGGGCCGCCGGTTGCGGCGGAGGATCGTTCTCGGCCCCCGGAATCGGGGTGCTGGGGTGGTCGCACGGCGTTCTGACAGACTG
novel_mir422	scaffold355	+	CGCGGGTGGCGCTGGATGACGAGCACGGGC	TGGGTGACGGGCGCTGGTTGCGCTC	49840	50092	ACGGGCGTGCGCGGGTGACGGGCGCGGGCGTGCGCTGATGACGGGCGCGGGCGTGCGCGGGTGACGGGCGCGGGTGGCGCTGGATGACGAGCACGGGCTTGCGTGGGTGACGGGCGCTGGTTGCGCTCGGTGACGCTGGTGAGTTGCGCTCGGTGACGCTCGGTGACGGGCGCTGGTCACGCTCGGTGACGCGCGGTGACGGGCGCTGGTTGCGCTCGGTGACGCTGGTGAGTTGCGCTCGGTGACGCTCGG
novel_mir423	scaffold36	-	TAGGTAGCCAGTCTTGACTTAAGTC	TTTCGTCTCTGACGACCACC	377381	377530	CGTTGAGCGAGAGCCCTTCCACACGGGACTCCCGGATCACTATGGCCGACTTTCGTCTCTGACGACCACCGTTGCGCGTTAGCGCAGCCGTTTTCTTGCTAGGTAGCCAGTCTTGACTTAAGTCGGTCCAAGCTTGATTTATCTCAACC
novel_mir424	scaffold36	-	ATTGAGATCCTATTGCGGCTAGCGACT	TGTTAGCACGTAATTAGAGTCTCCATTGCC	435527	435760	TCTTAAGAAAGGAAAGAAGCAGATTGTAGATTGTTAGCACGTAATTAGAGTCTCCATTGCCGAAATGAAAAAAGCCCTCAATTCGGGCTCTTTCGATTTCGACGGTGGGTGTACCGATTATGACCACCACTCACATAATTGAGATCCTATTGCGGCTAGCGACTCCAATTGAGAAATGATAGCCACCGACATAGCCACCATCGTCGGCCCCTTCCCATTTCCTATTATTAAGT
novel_mir425	scaffold36	-	CCACGTCAAATCTCTTTTAGG	ACGGAGATCTGACGTGACCGTATATGGCTA	696589	696845	GGCATAGCACGAGATGCAATTATTTCATTGTATAGCACAAAATTTTCATGGCATAATACGATATTAGTTCTCTGTCAATGACCAACGGAGATCTGACGTGACCGTATATGGCTATGATGAATAAGGGTGGGCCAATAACATTAGCCACGTCAAATCTCTTTTAGGTTATTGACGGAAAACTAATATCGTACTATACCATGAATTTTTTTTGAAATTTTGTGTCATAAGATGAAATTATTGCGTCTCGTGATATGCA
novel_mir426	scaffold36	+	ATTGCACTTGGCTCCGCTTTCCAACAT	GAAGGCTCATTGCAATTGT	726687	726841	CACAGTAGCAGTTTTATGTGAATTGCACTTGGCTCCGCTTTCCAACATTGATTGGGTTCATGTAGAGTTTAGTTTCAATAGGTTGGGCTTAGACATACAACATCTGGAAGGCTCATTGCAATTGTATTTGTTCTCATATGGATATGCTCTTGTC
novel_mir427	scaffold36	+	TTGTTCCGTTTAAGTAATGTCTC	AGCTTTACCCCTTAGTGGGACGACTC	728536	728681	TGGTTCAAGCAATTCGACATTTGTTCCGTTTAAGTAATGTCTCGCGTTGAAGTCTTTATGGATGCAAAAAATTCACTATGTGAGAGCTTTACCCCTTAGTGGGACGACTCGACTAGACTAGATAAATCATAGTCTAATTGGACTT
novel_mir428	scaffold36	-	AAAGTTAAAGTTAAAATCAAATTTT	TGATTTTGATTTTGATTTTGAT	779623	779856	ATTTAGAGGTGGATTCGGAGGCAGTGAAGAACCTTAGGGGCCGTTTGGATTTAGAGTTAAAGTTATTTTAATTTTGATTTTGATTTTGATTTTGATTGTGGAAAATGACAAATGAGATGTGATTATAAATTTGACTTGGGAAACGTGTGTTTTTGTTGTGTAGTGTGTTGAGTTAAAGTTAAAGTTAAAATCAAATTTTTTTGAATTCAAACGGGGCCTAGCTACTTTTAGAA
novel_mir429	scaffold36	+	GGATCAAGGCCTCACTAGCCATAAT	GATGGCTTGGATCGACGTCTTACCCGCT	796609	796799	CTGGTGATCTTAGAGGGTGTCAGTGACTCCAATTGTAGGGGTAATAACCGGGATCAAGGCCTCACTAGCCATAATCGAGAGAATTCCCAAGGATGATGGCTTGGATCGACGTCTTACCCGCTGGAATCAGCCAGATTCCATTGACCATCACCCCCTGATTGGGCTCACTAGCGCCCTTTGGGGTCACCGA
novel_mir430	scaffold36	-	GAGGTTGCCGGTGCCTTTTGTGAT	AGAGGGCACCGACGACCCCAGTCG	1033965	1034179	AGATTAAGATCACAGAGGGCACCGACGACCCCAGTCGGGGGAGGGTGTCGACGACCCCAATAGGGAGAGGGGGTGGTGGCCGGAATCGAGGCCTCACCCCACAGAATTGGGAACACCCTCAAATTGGGGATTCTCCCAATTTTAGCGGGTGGAGTCATAACCTCGACCATCACCCCTCGACTGAGGTTGCCGGTGCCTTTTGTGATCTCGATTC
novel_mir431	scaffold36	-	TAGCTAGATGACCTCAAGATGCTTC	AGTTATCGAGGGCAATTTAGTAAAGTT	1215845	1216032	AGAGTTATCGAGGGCAATTTAGTAAAGTTACTACTAAAATAACTATTAGGGAATGCAGTGTTTCCTTGATATAGTAGTATAAATTTAGGTAATGCCTAATGCTTTATCTATATCTATATATATATATATATATATATATGAAAATAAGATACGATGTGAGACTAGCTAGATGACCTCAAGATGCTTC
novel_mir432	scaffold36	+	ATTAAGCCTCCCAAACCGCCACATGGCC	ATGTTTGGCCGGTGTGGAATGGCTGAA	1662111	1662279	TTATAAGGTAATAAAGAAATCAATTATCCATGTTTGGCCGGTGTGGAATGGCTGAAATTAAGCCTCCCAAACCGCCACATGGCCCCATGCATTAATCCTTGGGTGGCATGGCATGTATACCACACGTGGCTCTCAATTTTGGGCCCCGTGTGTCTTTATTTCTTGTAT
novel_mir433	scaffold37	+	TCATGGGTCCGTGAAGAAT	ACTTACTTGGATCCATGGACTTGTAAGGTG	699653	699803	TATGAGTAGTTTACAAAGTTGTAGGTTCAAACCCCCTTGCGTGCGTAGCCTTTGGTGAAGCTACACATACATGTGTTTGCACATGAAGACTTACTTGGATCCATGGACTTGTAAGGTGTTCATGGGTCCGTGAAGAATGAATTACTCGTT
novel_mir434	scaffold37	+	CGGAATCGAGGCCACAGACGGCAT	CCTCTGTGGCCTCAATTTCGTCCAA	1090082	1090270	ATTAATTTGGACGGAATCGAGGCCACAGACGGCATCAACAATCCCAATCGGGGGGTGGTGGCCGGAATCGGGAGAACCCTCAAATTGGAAATTCTCCTTAGTCCGATGGGTGGAGCCACGACCCCGACTATCACCTCTTGATTGGGGTCGCCGGCACCCTCTGTGGCCTCAATTTCGTCCAAATTAAC
novel_mir435	scaffold37	+	CGTCGTCGACCCCAATCAGGGA	CCCCCGATTGGGATCGCTGGCGCC	1130853	1131120	CACGGCGTCAAATTTTCCATTAATTTGGAGGAAATCGACGCCACAGAGCGTTGACCCCAATCAGAAAAGGGCGTCGTCGACCCCAATCAGGGAGTGATGGCCAGAGTCGTGGCTCCACCCGCCAGAATCGGGAAAATCCTCAAGTTGAGGGTTCTCTCAATTCCTAGGGGTGGGGGCCTCGATTCGGGCCACCACCCCCCGATTGGGATCGCTGGCGCCCTCTGTGGCCTCGATTCCGTTCAAATTAACTGAAAATTTGACGTCGTA
novel_mir436	scaffold37	+	TTAATACATATAAGTAATGATGTGACAAAG	TTTATGATGTGGCGCCGTGAG	1388254	1388446	TAATGTGTTTAGTATATATTCTGTTGGGCTATATGCAAATAATATTTATATATTATTTGCATAATCAATGATAAAAAATTTTCTTAATACATATAAGTAATGATGTGACAAAGTAAGAGAGCCCGTTTCTTATTTTTTATGATGTGGCGCCGTGAGAATTTGGCTCAATTTTATATAGATTTAGACGGATTC
novel_mir437	scaffold372	+	AAGTTTCATGTAAACCCTTCC	ATCGGGGCTTACACGGACTTTGGCT	34023	34321	TGGCAAATTCCCAAACGCCACTTTACAAAATCATGTAGGGTTCACTCGGCCAATCAACATACATTAGTCGATGAGGTTCCTACTTTTTATCTCTTTGATTAGTGTTGAATCCATGACACATATATCGTTTAAGGTCGATGAGTCACACTTGTGACGTGCAATTATTGATGATATTATCGGGGCTTACACGGACTTTGGCTCATCTTGAACTCAAAAGTTCGAGTTGATAGATTGTGGTACCCAAGTTTCATGTAAACCCTTCCAATTCCTTTTGTGTGGCTGGTGTGGAATTTTGCCT
novel_mir438	scaffold38	+	TTGATAACAGTTCTAGTACAACGTCAAATT	TTGACGCCGTGCTAGAACTGTTATCAAATC	1212982	1213246	TTTTCCTTAACCTAAACATGCATAAACTTTCAATTTGATAACAGTTCTAGTACAACGTCAAATTTTTCGTTAATTTGGATGGAATCGAGGTCACAGAGGGTGCCGGCGATCCCAATCGGGAGGAGGGCGCCAGCGACCCCAATCAAGGGTGATGGCCGAGGTCGTGGCTCCACCCGCTGGAATCGGGATATTAACGAAAAATTTGACGCCGTGCTAGAACTGTTATCAAATCGAAAGTTTATGTATTTTTAGGATAAGGAGAAA
novel_mir439	scaffold38	-	ATAAGCCGACTCAACTCGAATTAAGTT	GTTGATTCAAGAGGTTGGGTGTTTGTTATC	1363285	1363509	AATTTTCAATTTCTACTTGACATATGATTGATGGGTCCTAAGAACCAACATGAGTTGATTCAAGAGGTTGGGTGTTTGTTATCTTTAAGTAAGTTTTCGGGTTTGAGTTTTGTAAATGGAGAAAATTCATGATTGGAAAAACCTTACCCCTTAATAAGCCGACTCAACTCGAATTAAGTTGAAACCTATTGGATTTCTGGATATTAAGTTACATATTGAAAATA
novel_mir440	scaffold38	+	TTGGGTTATTAGCCCGCTG	ACTCACTGAGACTTAGCCCAACTT	1514170	1514279	AGACTAGGTTGGGTTATTAGCCCGCTGTGGTTGCCCAAACTAAAGGAATCTGGCTGCCACGAAATGTTCCTTTTGCCATAACTCACTGAGACTTAGCCCAACTTGGTCA
novel_mir441	scaffold38	-	CGCTCGCCAGCGCAACCCAGGCGATGTCGT	ACGTTGCCTGGGCTGTGGTGTCGGCGATG	1536528	1536712	ATCACTGACGTCTTCAGGGGTTGCCGGTGACGTTGCCTGGGCTGTGGTGTCGGCGATGAGTAACTGCAGCTCATATTTGGTACCCCTTCTTTCTTGAGAGAGGACGAGATTTGGGTTGTCGTGGCTTGTCGCTCGCCAGCGCAACCCAGGCGATGTCGTTGGCGATCCTTGAGGACGCAGTGGC
novel_mir442	scaffold38	-	CGGGTGGCCAAATAACCCGAGGGAT	TCCTAAGGGACTTGGACGATAGCGG	1822265	1822505	AGGTAGAATCGCGATTCTGAAAACCTTGGTCCCTGCTGTAGTTTTCAAGAGCCCGTTAGATGATAAGCTTGGTTAGCAAGTAATCTCATGGATAGTCCTAAGGGACTTGGACGATAGCGGGTGGCCAAATAACCCGAGGGATTAATCCATTCCTATTCAACCTAACAAGCAAGCCTTGTTCATCAACATGTCCGAGGCCAAGGTGTTTTCAAAGTTTGACCTAAAAGCTGGGTTCTGCCA
novel_mir443	scaffold39	+	CTCAATCGGGGTGATGGTTGAGGTCGTGGC	TCGGCTCCGACCACCACCCTCGATTGGGTT	209518	209769	GTTAATTTGGACGGAATTGAAACCATAGAGGGCGCTGGTGACCCTAATTGAAGGGGAGGGTGCCAGAGAACTCAATCGGGGTGATGGTTGAGGTCGTGGCTCCACTCGCTGGAATCGGGAGAATCCCCAATTTTAGGGTTCTCCCAATTCCGGGAGGTAGGGGCCTCGGCTCCGACCACCACCCTCGATTGGGTTTGCTGGCACCCTCGGTCATCGGCGCCCTTTGTGGCCTCGATTCCGTTCAAATTAAA
novel_mir444	scaffold39	+	GCTTGTAAGTAGGAATCTGTGAGC	AGTTTCTCACTTTTAAGCATT	289552	289764	ATTCAATGAGCATTACTCATCCAAAGTATAATCAATCAAAATGCTTGTAAGTAGGAATCTGTGAGCCCAATGTGGGGTCAGTTTCTCACTTTTAAGCATTTTCATTAAGTGTTACATATCCAAGTGGATGAATAATACTCACCAAATATTTGCTCGTAGTGCTTGAGGCAAATGGTGCAAGTAAATTTTGTGATGGTTTTGGTCAGTTGAAG
novel_mir445	scaffold39	-	AGCATGGCCGATGACAGTG	TGATTAATCATCCTATTAGGTCATGTTTTA	649191	649355	AGTGGGAAAAGATTGGCGTTGGTCCTTCCTACCACTGATTAATCATCCTATTAGGTCATGTTTTAACTCAACTTTTCTTTATGTGCAGCTTTGTTGGTGAGAGCATGGCCGATGACAGTGCTGTAGTGCTTGCATACTACAAGGATGGAGCCGCCGACCCCACC
novel_mir446	scaffold39	+	AATAGAGACGACGGGCCGTGCCGACACCTA	GTGAGAGGCGGCCTGCCAATGATCGAA	938183	938383	GGGGCAGAGGTCGTTCTTAACTCGTCCTGTCAGGGGTGAGAGGCGGCCTGCCAATGATCGAATAGAGACGACGGGCCGTGCCGACACCTACGAGCAAACGAACACACCTTTTGCGGCGAGTGGGCCACTACATCGCCTTACTTTGCGGTGGGCCCGCCCGCCAATTTTTGGAAGCCTACCTACTAGGTGGGCTATCACCA
novel_mir447	scaffold39	-	ACAGTGCCATATGATATATCCGTTA	CGGATATATCACGTGACAATGTC	1504229	1504384	ATAACGGATATATCACGTGACAATGTCACAAGTCAATAGGGTTCTCAATTCCTCTTGATTTTTTATAATATCACACAAAAAAAAGATTTATTGTTGATAAAAACAGATTTTTTGTTATATGTCAGTGACACAGTGCCATATGATATATCCGTTAC
novel_mir448	scaffold39	+	TCACGCCAAAGGCGCTCCGGTAGCTTCA	TTAATCCGGGGTGTTCGGATTT	1729398	1729736	AGGGTTCAATCCACATTTTTTTTGGTTAATCCGGGGTGTTCGGATTTCGCATGACTAATTTTCAAACCTCCGTAAACTCTCGATGGTGCATGGAACATGTAATCACGCCAAAGGCGCTCCGGTAGCTTCAAAGGGTTTCGAACCTCGAATCAGGTTGATACTTAAACTCCTCCTTATCATGGTTAAATTCCTTGGAGTTGGGCTCAATCCACATTGTAAGGTGCACTATTATTCTTTCGAATGAGCATCTCAACATCGAATAGAGGCATTATTTTTCCAAAAAAGAGTTCATGCAGATTCCTGGAGAAAACCTTGATAAGTTGAAACCCTAATACCCA
novel_mir449	scaffold397	-	TCGACCATGACGAGATCACCCGTCC	CCGTGGTGTCTATAGGTTGAATAACTCGG	29558	29660	TGTGGGGTTAGAGGTCCGTGGTGTCTATAGGTTGAATAACTCGGCTGTCAGTCGCTCCTTTAGGCCTTCGACCATGACGAGATCACCCGTCCTAACTTCACC
novel_mir450	scaffold4	-	GCTGGTTATTTCACAAACTATATG	AGTTTGTAAAATGATCAGCGACACC	795819	796124	TGTAAATTTCGACAATATCCCCTATAGTTTGTAAAATGATCAGCGACACCCACTACTTTCAAAATTAGCCACATACCACCCCCCATTTCGCTGATTTCTATTTTTTTTCTTAAATCGGGTCAAATTTAGTTCGAGAAAGGAAATCAGGTAACGATGCAGTTCCGTGACATGGGATTCACGTGGCAAAGTGAATGTTCTCTTGGTGCCGCGTCAATGACAGGAGGGATGGTGTGTGACTAATTTTTGAAATAAGAGATATCGCTGGTTATTTCACAAACTATATGGGGGTATCGTCGAAATTTATC
novel_mir451	scaffold4	-	TCGGCGCCCTCCCCCGATTAGAAT	AATCAAGGGAGAGGACGCCGATGA	958929	959269	ATATAAATTTTCGATTTAATAATAATTCTAGTACGGCGTCAAATTTTCCGTTAATTTAGACGGAATGGAGATCAACAGAGGGCACCGCGACCCCAATCAAGGGAGAGGACGCCGATGACCCTAATCAGGGAGTGGTGGGGAGAATCGAGAGAACCCTCAAATTGAAGATTCTCTCAATTTCGGTGGGTGAAGCCACAATCCCGTCTATTACCCCTCGATTGGGATTGTCGGCGCCCTCCCCCGATTAGAATTGTCGACGCTCTCTATATCCTCGATTCCATCTAAATTAACGAAAAATTTGACGTTGTGCTAGAATTATTATTAAATTGAAAGTTTATAC
novel_mir452	scaffold4	-	AGCAATGGCAAAGACCAAGTGTTTTTGGGA	AAAACATGATCATTGAGTTTTTGCTTAT	1074709	1074945	ACCCAGTCGGGGCAGAACATTGCTGTCGTCCGCCGTTTGCCTGCCGCAGTTAAAACTTCGGGAGCGAATGAATGGTAAATCGGACTTGCACTAACAAAAACATGATCATTGAGTTTTTGCTTATACTGTGGAAGGTGTGTGATGGTGAAGTTTTCTATCATCAAGAGCTTTTACTGTGGGGGTTAAGCAATGGCAAAGACCAAGTGTTTTTGGGAGTGAAAGGTTAATAGGTGGGA
novel_mir453	scaffold4	-	GGCGCGGCCACGCGGTGTTGGGTC	TCATGCCGTACAATACACCGCCCA	1100833	1101058	TCTGGGGTCGGTATCTGGGGTTTAATGGTGGGCCTCATGCCGTACAATACACCGCCCAGTGGACTAATAAGTTGCTATGGCGCCGAACACCATCGACAGCAAAAAAAAAAAAAAAAAACCTTATTACTTTGAGCTATGTCGAGGGGATGGAAAAGTGAACATTACTATTGGCGCGGCCACGCGGTGTTGGGTCTGCGTTATTAGTTTCCGGGTTACATCTTTAGC
novel_mir454	scaffold4	+	GGGCGGTGTATTGTACGGCATGAGGCCCAC	TGGCTTCCTGCTTGTTGTCAACTTACCAGT	1100962	1101178	CGATGGTGTTCGGCGCCATAGCAACTTATTAGTCCACTGGGCGGTGTATTGTACGGCATGAGGCCCACCATTAAACCCCAGATACCGACCCCAGAGAGAATTGAACCCTGGACCTGGCTTCCTGCTTGTTGTCAACTTACCAGTGGATCTAACCCCTCGTTGGTTCTCAAAGTAATAAGTTGTGTACATTACTGTATCTCCTCGCCAGCATCATTC
novel_mir455	scaffold4	+	TGAAATAAGATGGCCTCCCTTGCC	GTAAGGGGGGCCATCTTATTTCAT	1196697	1197230	AGTACAAAGCCAAGTGTGATCTATTTTTAATGAAAGGACTGTTTGTGGTTTATGGAGCCTTAGCGTTTCCCACGGATGAATCGTTGCTGATGTAGGCTCACTTTTCGAAGGCGATGAAATAAGATGGCCTCCCTTGCCTTGTATCTTCCATATACTCATTAGCCTCGACCTTCGGCTTCTCCCCTCCGTAGTTAATGTATAAGGAGCGATCTAGATTTGTATTAGTAGAACACAAAAATGAATAAAAACAAATGCATGGTCCACTAGTACAATCAAGTACATTTTTTTCATTCTGATTTTTGCTCTATTAATACAAATATAGACCGCCTTTATACATCAATTGTGGAGGGGAGAAGCCGAAGGTCGAGGGTAATATGAGTATATGGAGAATACAAGGTA…
novel_mir456	scaffold4	-	CATAGGCAACTTATAGTTGAGT	ACAACTTAGTAGGTCTCATGTCA	1371925	1372175	CGGTGATTTGAACGAGGAGGCATACAACTTAGTAGGTCTCATGTCACATTCGACTTGGTACTTAAATAGACTAATACCGAAGAAACGACGTTGTTGGAGGCAAATGGCGCCAATGTGTAAACTCTTCGTTGCAATATGATAACCAACCGTTAAGTATCTATACATAATTATAAAAGTCAAACGATACGCTCGACAACGCCACGTAGGACATAGGCAACTTATAGTTGAGTAACTCTTGAAGTTCTCACCA
novel_mir457	scaffold4	-	ACTGAATTAGTCGGGACCCGATTGA	ATGGGTTGATCCGACTAGAC	2530115	2530167	CTCTTAATGGGTTGATCCGACTAGACTGAATTAGTCGGGACCCGATTGAGAT
novel_mir458	scaffold4	+	GTAAAATAGGATTGGCGACGCACTATTTGC	TACTGCGTCGCCAATCCTACTTTACCTA	3072095	3072511	AAGTTGTGCATTTCTTTTTCTTAACCTTCTACATAGATCTGGAAACAATTTCTAGCATATATGATTTCAAATTAGGATTTTCTTTGTCATTGCATAATGTAGGTAAAATAGGATTGGCGACGCACTATTTGCCTTCGGGTTCTCTTGAAGCTCTTGAAGCTACGAAAAGATTTCGACTTTTTATTTCTAGTTCAATGAAACTCATGAAACTCGTGAAGCTCTTGAACTAGAAATGAAAAGTCGAAATCTTTTCGCAGCTTCAAGAGCTTCACGAGAACCCGAAGGCAAATACTGCGTCGCCAATCCTACTTTACCTACACTATGCAACGACAAAGAAAATCCTAATTTGAAATCATATATGCTAGAAATTGTTTCCGGATCTATGTAGAAGGTTAAGAA…
novel_mir459	scaffold4	+	GAGCTTACCCGGCTCGACTGGAT	ATTAGTCGCGGCCCAATTGGACTTCAGGAT	3161404	3161518	CTTTATGAATACAAAAAATAGATGCTATAAGAGCTTTACCCTATATTGAGCTTACCCGGCTCGACTGGATTAGTCGCGGCCCAATTGGACTTCAGGATATCAGGATTCATAAAA
novel_mir460	scaffold4	+	CCAGAAAATGTTGCTCGGTACTATGAC	ATTTACAGACCCCTCGCGTTTCAGGTG	3312259	3312345	CTCTTCAATTGTGCACCAGAAAATGTTGCTCGGTACTATGACAACTATTTACAGACCCCTCGCGTTTCAGGTGCACAATTAAAGAA
novel_mir461	scaffold4	-	GCCTCCCTTAGATTGGGATCGCCGACG	GCGACCTCAATCGGGGGAGGGCGC	3874362	3874624	AGTTAATTTGAATAGAATCGATGCCACAGAATGCGCCGGCGACCTCAATCGGGGGAGGGCGCCTACAACCCTAATCAAGGGTGGTGGTCGGAATTGAGCCCCCCATCCCCTAGACTCGAGAGAACCCTCAAATTGATAATTCTCCTGATTCCAGTGCGTGGAGCCATGACCCCGACCATCACCCCTCGATTGAGGTTGTCAGCGCCTCCCTTAGATTGGGATCGCCGACGCCCCTTTTAACCTCAGTTATGTCCAATTAACG
novel_mir462	scaffold4	-	TGAGAATTCCACGTTGTGGCCGTG	TTCCGGTCTACGCGTGTGATGTGTTTACTT	4012742	4012963	AAGAGGCCACAGCGATGTTGGGTTCAGCCCATGGACTTCACAATCTATCTCAATTCCGGTCTACGCGTGTGATGTGTTTACTTTCTTTTTATTACCTTATACTTTGGAATCTGATAGATAAAAACTTGAGATTCCAACAAAAGAGTGGCTGTAGTTTAGTGGTGAGAATTCCACGTTGTGGCCGTGGAGACCTGGGCTCGAATCCCAGCAGCCACACTCTC
novel_mir463	scaffold4	-	TGATTGACTAGCCCGTCAAGCAA	TGCTCCTTTGCTTCAATCACTGGTA	4196337	4196435	GTGCTCCTTTGCTTCAATCACTGGTACATGGGAAATTATTGTGCAGCATGTTTTTAGGGAAGGCAACTCGTGTGCTGATTGACTAGCCCGTCAAGCAA
novel_mir464	scaffold40	-	GTGTTTCAGTTGCTACTCCGATTACCGCA	GGTAATCGGAGTAGTGTGAGGATCAGCA	142621	142748	CATCGATTTGTGTTACTTGGACTCGCGGTAATCGGAGTAGTGTGAGGATCAGCAGATTTGTGTTTCAGTTGCTACTCCGATTACCGCAAGTCCAAGTAAAACTACTCCGATTACCGCAAGTCCGATT
novel_mir465	scaffold40	-	AGTCAAGACTCGAGGCAATAAAC	TAGCCTCGAGTCTTGACTATA	143147	143451	CTTACAAACAAATATGGCTCAGTAAAAAGCCATCCGTTTGAAGAACATAGCTGTTTATAGCCTCGAGTCTTGACTATACACATTCCTATGTCTGCTTTCTCGAGTCTCTCTCACATTAGGAAGCTCAATCAATTCACTTTCAACCTCCAGGTTGATTCCTACTGGCAGAAACAGAATCAGATTCATCTTTACTTTGGTCTGTATTTGCAATGTGCATAGTCAAGACTCGAGGCAATAAACAGCTATATTATGATTCATGTTCTTCAAACGGGTGGCTTTTTGCTGAGCCATATTTGTTTGTAAC
novel_mir466	scaffold40	+	ATCGCCGGCAACGTTAGAGGTCGCCGA	GCGACCTCTGACATCGTTGACGACCTC	428041	428317	GCCCCGATTTCGGCCACCACCGTTGTAATCGAGATCGCCGGCAACGTTAGAGGTCGCCGACGACCTCGCTTGAGTAGTGGTGGTTGGGATCATAGCCACCACCGCTCGGGAATCGAGTTCAATACCTCGTCTCTCTCTTCGATTTGAGAGGGGTTGAGCCCCGATTCGTGAGCAGTGATGGCTTCAATCCCAGCCACCACTGCTTAGGCGAGATTGTCGGCGACCTCTGACATCGTTGACGACCTCAATTATGGTGGTAGTGGTCGGAATTGGGGA
novel_mir467	scaffold40	+	CGCCGATCGGTGGCCCCGACCACAA	GGGTCGGGATCGCTGATCGACGGCC	563438	563710	AAAGGGGCTTGGGCCGCCGATCGGTGGCCCCGACCACAACCAAGGTTGTTGACACCCACAGAGGACATTGGAAACCTTGAGGGTGGGGTCAAGGTCTCCGATTGGTAGTCTCAACCCCCAAATCGATTGGGATCTCGAGTTCGAGATCCTGATAGATTCAGAGGCAGGGCCGCATATCCTACCTCCATGGTCGTTGGTATCCTCTGTGGGTGCATATGACCTCGGTGGTGGGGTTGGGGTCGGGATCGCTGATCGACGGCCCCAGCCCCTTC
novel_mir468	scaffold40	-	TGATTTATTATGAGCCATG	TTTCGGCTTTTATGTTGATA	789675	789874	AGAGTTAAATTCTTGGAGCGGTCAGAGAAAATGGCTCTGTGGCCCTTTCCCATATCACTTTTCGGCTTTTATGTTGATATATATTGATTTATTATGAGCCATGGGCTGGGCTAGGAACACTACGCTGAAGTGGGCCAGAAACATTCTTTCTTTTGAAATTGGCTTGACTCGAAATGATTGGTTTCAGGAAATTAATTTG
novel_mir469	scaffold40	+	CTTGAAACCATTAACTCCGATCAC	TAGTTAGGGTATTTCGAGT	874230	874369	TCTTGAAACCATTAACTCCGATCACTATATGCTAATAATATTTCATCATGGACCCCATAGAAATTGGGAAGGAGGACATTCTAAATCCATTGTGAAATTCTACTCCATAATGGAGTAGGGTAGTTAGGGTATTTCGAGT
novel_mir470	scaffold40	+	CCGACTAATTTCTGGAGCTCCGTAAAC	TAAGGGGTTTCGAATCTGGAATCGGGCA	882382	882584	TATATATATATATATTAACCCGGATTGTCTAAACTTTGCCCGACTAATTTCTGGAGCTCCGTAAACCTCAGCGATGCACGGAGCGGATAATCACGTCAAAAGCACTCTGGTAACTTTAAGGGGTTTCGAATCTGGAATCGGGCAGATACTCGAGCTTCTCTTTAACTACTACGCTAAACCCATAGAGTTATATATATATATT
novel_mir471	scaffold40	-	TTAGGTCGCCAGCGCCTTCTAGGA	GAGGGCGCCGATAACCCCAATCGG	1258373	1258607	CGTCAAATTTTTCGTTAATTTGAACAAAATTGAGGTTACAGAGGGCGCCGATAACCCCAATCGGGGGGATGGTGGCCGGAAACGAGGCCCCACCCCACTGAATCAGGAGAACCCTCAGATTGGGGATTCTCCCTATTTTGATTGGTGGAGCCACGACCCCGACCATCACTCCCGATTAGGTCGCCAGCGCCTTCTAGGACATCGATTCTGTTCAAATTAACGAAAAATTTGATA
novel_mir472	scaffold40	+	ATTCATGGGCCGTTTGGATTCAGAGTTAAA	TTTTGAATCCAAACGGGGCCTCATCTCAC	1411557	1411849	ATATTGTATAATCATCTTGTCGTTTCACATACCGAAGACGTGCCAAAAGAAAGATTAGATATTCATGGGCCGTTTGGATTCAGAGTTAAAATTACTTTGATTTTGATTTTGATTTTGATTTTGATTTTGATTGTGAAAAATGACAAATGAGATATGATTATAAATTTGACTTGGGAAACATGTGTTTTTGTTGTGTAGTGTGTTGAGTTAAAGTTAAAATTAAAGTTAAAATCAAATTTTTTTGAATCCAAACGGGGCCTCATCTCACTCAACCCTAGAAAATATGCAGTAG
novel_mir473	scaffold40	+	CTCTTGATTGGATGCGCGTGGATCTTGC	CTACACCATGTAACGACAGGGAGGC	1504131	1504236	ACTGTATCATTTTGATACAGGTCTCCTCTTGATTGGATGCGCGTGGATCTTGCAGCCCACTACACCATGTAACGACAGGGAGGCTCTGTATCATGATAACACGGA
novel_mir474	scaffold40	-	TTCAATACACTAAGCCCATGGGTCTCCCTT	TGGTGCACCTATCGCTTGGTGATCAAA	1830958	1831090	ATAGCACAGTGGTGCACCTATCGCTTGGTGATCAAAAGGTTTTGATATTTAGTGGGACTACTCGTGTCCCTTTATTAGATATTTAGGATTTTTTTTCAATACACTAAGCCCATGGGTCTCCCTTGTAACTGA
novel_mir475	scaffold41	-	GACCCCAATTGGGGTCGCCGGCGCCCTT	GGCACTGGCGACCCCAATCAAAGGGTGGC	208339	208550	TTGGACGGAATCGAGGCCACAGAAGGCGCCGACGATCCCATTCGGGAGAGAGGGCACTGGCGACCCCAATCAAAGGGTGGCGGCTGGAATTGAGGCCCTCACCCCCCGAAATCAGGAGAACCCTCAAATTGGGAATTCTTCTGATTCGGCAGGTGGAGCCACGACCCCAATTGGGGTCGCCGGCGCCCTTAGTGGCCTCGATTCCGTCCAT
novel_mir476	scaffold41	+	GACATCTAATGGCCGTGCTGACGTGGC	GTCGCACGGCCGTTAAATGTTGACG	620100	620402	CCATGGTTTACCCGTTTTGTCAAATCTATCATATACTTTTTTTTGTCAAATATATCTCATGGTTTACTTTTTGCATCAAATCTATCCCGGCGTTATTTTTTCTGTCGACATCTAATGGCCGTGCTGACGTGGCGCCTACGTGACAAATGTGGCCCACTATCTCTCCATGTGCCACGTCGCACGGCCGTTAAATGTTGACGGAAAAGATAATGCCGTGATAGATTTGATGCAAAAAATAAACCATGTGATAGATTTGACAAAAAAAAGCATATGATAGATTTGACAAAATGGGTAAACCATGA
novel_mir477	scaffold41	+	CCGGCAACCCCTATCGGAGGGGGGT	TCCGATTGGGTAGCCGGCATC	1236851	1237093	ATTTCGATTAATGAATAGAGGCCACAAAGGGCGCCGAAGACCCCAATCAGGGGAGGGCGCCGGCAACCCCTATCGGAGGGGGGTGGTGGCCGAAATTGAGGCTCTCACCCCTGGAATCGAGAGAATCCTTAAATGGGGCATTTTCTCGATTTTGGCGGGTGGAGCCATGACCCCGACCATCACCACTCCGATTGGGTAGCCGGCATCCTGTGTGGCATCGATTCCATCCAAATTAACGAAAA
novel_mir478	scaffold41	+	GTGTATTATGGGATGGCGAT	GGCCGGCCCATAATACTTGATCCA	1386265	1386444	ACCATCAATACGGTGATCTAGTGATTAAGTATGAAGCACTCCACTTGAACATCACGAGTTCGAACCTCACTAAAAACGTAGAGTTCGCCACTATGTGGGTGTATTATGGGATGGCGATGGCCGGCCCATAATACTTGATCCAGTAGGCCTTAGACTTAATTCACTAGTGTGTTGGTGGA
novel_mir479	scaffold41	-	GATTGTGGTATCCAATTTCTTAT	GCGATTGGATTCATCTCCAATTC	1416904	1416973	TATAAGCGATTGGATTCATCTCCAATTCAGAAGTTTGAGCTGATAGATTGTGGTATCCAATTTCTTATT
novel_mir480	scaffold42	-	AATTAAATTCTTCGAATAG	TAGTTCAAAAGAAATTAAGGGTTTT	630929	631177	ATTCATTTAACCGGAATTGAAAAGTCAAACACACTAATCTTCCAATTAAAAATTAAATTCTTCGAATAGTTCAAAAGAAATTAAGGGTTTTAAAAGACGGTGTCTTATAAGCATTGTTCAGTTTTTATATATCAATCTAATTATTATAATATATAAAATTCGACAAGCCTATGCAATGGTGCCACGTAAGTCAAATCACAACCCCTCAGCTCCACATCGATTGGCTTTTCAATTATGGTTAAATGAAC
novel_mir481	scaffold42	+	CGTACGGGCGTCCTGGCTGAATATTCAGC	GAATATTCAATCGCTATGCCTCTTATGAAA	859959	860308	ACCTAGCCCTGTCATTGCAGGTTGCCTGAACTGTTGTTGAATAGGGAAAATTTTCGGTCTAGTAGTCGAATATTCAATCGCTATGCCTCTTATGAAAAGTTTTCCTACTAGGAGAATAATGTTTCGTACAAGGAGAATAATGTTTCGTACGGGCGTCCTGGCTGAATATTCAGCCGTTGGACCCAAGAATAGCCTAGCAGAATATGAAGTTGTTGCTAATGATGCGACAATGGCATCAGTTTCGGTCTTATTCATCGACTCGGCCAATGGGAGGTCTTTGTAAGTGACCCCCATGGGAGGTCTTGGATTTGCCTCCGATGGGAGGTCTTAGAATTTGCTCACGCTAGGA
novel_mir482	scaffold42	+	TCAAAGACAGATCAAGAGATC	TCTTCGGTTCTGCGTTGACCTCGAG	1147018	1147418	TGACATGTTGGCTCCTTACGATTAAGCAGGCACAGTGGACGGATCGAACCGATCAAGCAGTAGGAAATCAAAGACAGATCAAGAGATCACTTCCCAGTAGGAGCTCGAGCAGTATTGAGGCATTGACTTTGATAAAAGCCTCGTCCCCGTCCTCCAGCACCTTGGCCGTGTTGGGTTGGCAGGCCTGCTCAGATAGCTAATCACCAGAGAGAGGACTCTGCCGGTAACATTGAGCACGGGAGTTTTCTTCGGTTCTGCGTTGACCTCGAGCAACTGTTTGATCATTCCCGATCCGAGCGCGATCCTCTCCTCTACTTCGAAGGTCTCGCCGTCGGAGCTCTTGACTGTCACTTTCTTCCTCGAAGTCGACGACGACGACGGCGACGACACTGACATGTCT
novel_mir483	scaffold42	-	GGCGGTGTGCTGGCCATTT	TGGCCAACGACATCCCTCCTCATCACCCTT	1450805	1451053	ACGACGCCCCCTATAGTTTTTGAAATGGCCAACGACATCCCTCCTCATCACCCTTCCTTTCACTGATGTGGCACCAAGAAAACATTCACTTTGCCACGTGGATCCCATGTCACGAAACTGCACAAACCGGTCCATTATCAGATTTCTTTATCCAAACTAAATTTGACATGATTTAAGGAAAAAAAAAGTAGAAATCAGCGAGAGGAGGGGCGGTGTGCTGGCCATTTTATAAATTATATGGGGTGTCG
novel_mir484	scaffold42	-	GGTCCCGTCAATGTAGCACCGTCAAA	AGACGAATTGAACAATCAGCGCAA	1705809	1706080	ACCTAAAATTCAATACTTTTTTTTATGAATAAAATTGTGGACAGCAGTGATAACAACTCTACCGCCTCCGTTACACAATGTTTAGACTCTTATGTTAAACCACAGATATCTCAGACGAATTGAACAATCAGCGCAAGTACTGGTCCCGTCAATGTAGCACCGTCAAAGGCCTAGTATAGTTAACAGAAGCTGATGTCCCCAATCCAAGCTGGAAGGGCTCACAACTAGCAAATGGTTTTGACAAATACATAGAAGGAATTTGAATTTAGGA
novel_mir485	scaffold43	+	GGCTCATAAAGAAAATAGAGTTGTT	GAAGTCTAAGACCGGAAGTA	111969	112255	TGGTTTATATGGGATTGGATCTCACAACTTATAAGCTCGAGTTTTTAACTTGAAAGTTGAGTCCAAGCTTATGTAAGCCCGATAGAATTTAAGATTGTATCATAGCCCATGATAATAATCTTGGGGGTGCGTATGCGCAGGAGCCCACACCACGCCAATGAAGTCTAAGACCGGAAGTAGAAGCCCGGCTCATAAAGAAAATAGAGTTGTTTATATGGGATTGGATCTCACAACTTATAAGTTCGAGCTTTTAAGTTGAAAGTTGAGTCCAAACCCATGTAAGCCC
novel_mir486	scaffold44	-	CCAATTGGGGGGTAGTGGCTGCTGGCGAGG	CATCGGTAGCCACCACCTCCTAATTGGGGT	44158	44342	AAATTGAGAAAAAAGGGAGGAAGAGGGGGTGGGAGTCCCATCGGTAGCCACCACCTCCTAATTGGGGTTGCCAGCGACCTAAGTTGACACCGGTAACTCCAATTGGGGGGTAGTGGCTGCTGGCGAGGCCTCCGATCACATATGAAATAACCTAAAAATTTTGAGGTTATTTCAATTTCGATTA
novel_mir487	scaffold44	+	GATCGTTGTCATATCATATGATTCAA	GATCAGACGACTGGCACTTCATGATTTCCT	297257	297484	TGCCTGCGGGGTACTTCACGTGGTCCCGGGGCCCTCTCCTTACGATGGCGCGTTCAATCGAGATCGTTGTCATATCATATGATTCAATTCTTACATGCTACGATCAGACGACTGGCACTTCATGATTTCCTGTACGCTTAATTTCAGTCTGCTTATCCAGCCTGTAATAACCTATCTCCACGTCATCGAGATAAGCAACGAGGGGTCCCACTTCACTGCCCCCGGCC
novel_mir488	scaffold44	-	TTCGATTCCGGCAGTGTGGTCTCCGATTG	TGGGGCCCACATTGTTGGAATCGACAGA	674855	674978	TGGAGGACGATGGTGGCCGCAATGGGGCCCACATTGTTGGAATCGACAGAGCCCCAAAATTTGAGGCTCTTTCGATTCCGGCAGTGTGGTCTCCGATTGCAGTCAACACCGCTAGCCCCTCCC
novel_mir489	scaffold44	+	AACATTGTGGTATCAGAGTCTTGTTAAA	GCTGACTCTGATACCATGATAGAAAT	842404	842532	AAATTAATGATTGAAATATACTTATGTAAACATTGTGGTATCAGAGTCTTGTTAAATTGAATAAGTAAATAACTATTTAAGCTGACTCTGATACCATGATAGAAATAAGTATATTTCATGATTTTTTC
novel_mir490	scaffold44	-	TATCAAAGCAAGATGAGGCATCATCG	ATTATGTCTGTCTTGCTTTGATAT	1329705	1329938	CTGCGGCGACATCGATTATGTCTGTCTTGCTTTGATATAACGATCCCCCGCCCGACTTAGCGAGCGTGCTTGGTTTTTCCCTGGTTCGGTGGGACGAGTGGCGACGAGTCTCATAGGTTTCCAGAACTTATGAATTCGCCTATCGTTCTCGTTCCTTCATACACCGACCAGGGCGGCGGGCCTCGGGCTCGCTGTATCAAAGCAAGATGAGGCATCATCGATCGAGCGCGCAT
novel_mir491	scaffold44	+	AATTCTTGGGTCCCGTGACTGAATGCAAG	TCAGTCAAGAAACCCAAGCATTGT	1427680	1427853	TTGGGGCAAATTCTTGGGTCCCGTGACTGAATGCAAGTAAAAAATCCAAAACTCTCGTTGTATAAGAGTTTTGGATTTTTTACAAATTTTTTTTATACATGCTGTACAACAAGATGAGTGTGTATTTGGACTGTGACTGAAAATTCAGTCAAGAAACCCAAGCATTGTCCTAA
novel_mir492	scaffold44	+	GATGCGGGGCACATGTGAATGAGTAGT	TTCGTAACAGCTTGGTATCCTT	1635879	1636058	GGTGTAGTGTCAATTATGGCATGACGTTAAATTTTCCATGAAAATAAAACAAAAGGCCGATGCGGGGCACATGTGAATGAGTAGTGGGCTCAGACTCTTGCCACACGCTGAATAACCCATATTCGTAACAGCTTGGTATCCTTGATGTGGATTCATCTCTACTATATAGGCACTACATA
novel_mir493	scaffold45	+	ATAAGCGCCGAACCGATTGAAACAACCCAT	GATTTGTTTCCATTTACAAGACGTGAA	375455	375712	TTGAGCCGGGTCGGCCCACTAAGGGGGTAAAGCTCAACCAGCATAGATTTGTTTCCATTTACAAGACGTGAACCCGAGACTTTGCTCAAGGGGAATAAGCGCCGAACCGATTGAAACAACCCATGTTGGTAAAATTATGGGAGATATTGCTATTGTAATTCCGAGAGATGGAGCATTAAATGTTACTTCCCATCCCAACAAGTGTGTCTCTTGGGATTTGAACTCGTATTCTCTTCTTAGGGGTTGAGGTTGCTTAC
novel_mir494	scaffold45	-	TTGAAAATAAACGGGCCGTAAATATTTT	ATTTATTAAGGGGCCGTTTGGATTCAGAGT	612987	613205	TTAACTATTATATATTTATTAAGGGGCCGTTTGGATTCAGAGTTAAAGTTACTTTGATTTTGATTTTGATTGTGGAAAAGGACAAATGAAATATAGTTATAAATTTGACTTGGGAAACGTGTGTTTTTGTTGTGTAGTGTGTTGAGTTAAAGTTAAAGTTAAAGTTAAAATCAAATTCTTTGAAAATAAACGGGCCGTAAATATTTTAAAAATGTTAC
novel_mir495	scaffold45	+	GAGCCCGGCAACGCATGAAATGGG	ACTTCAAAGGCGCTCCGATGGCTCTAAGG	785826	785929	GGTGTTCGAGTTTCGCATAACTAATCCTATGTGAGCCCGGCAACGCATGAAATGGGTAATCACTTCAAAGGCGCTCCGATGGCTCTAAGGAGTTTCGAACACA
novel_mir496	scaffold45	+	TAATAGAGAGACCGTGTGGGGTTTCCCCCA	GGGAGGTCGCCGATGGGGA	1475146	1475346	AAAAAGAAATCTAATAGAGAGACCGTGTGGGGTTTCCCCCAAGATTGCCAAAGGCCCTAGAGCATCTAGCAACCTCGATAATGGGGGAGGTCGCCGATGGGGAGCCCCTACGAGAGCTTCCCCCTTCATTTGTTTCTTCTCCCATCGAAGAAGGAGCAGAGGGAGGAAGACTTAGAGGAGAAACTCCCTGATTTTTTTTA
novel_mir497	scaffold46	+	TCAGTATCTCAGGGGCCGTTTGGATTTAG	AATTCAAACGGGGCATCAATGTTCTGATAC	290978	291210	AATGGAAGAGCTTGTATCAGTATCTCAGGGGCCGTTTGGATTTAGAGTTAAAGTTACTTTGATTTTGATTTTGATTTTGATTGTGGAAAATGACAAATGAGATGTGATTATAAATTTGATTTGGGAAACGTGTGTTTTTGTTGTGTAGTGTGTTGAGTTAAAGTTAAAGTTAAAGTTAAAATCAAATTTCTTTGAATTCAAACGGGGCATCAATGTTCTGATACATTCCATA
novel_mir498	scaffold46	-	TCCGTTCATGAGCCGTCATGTGGC	TCACGTGGCGTATGGAGAGAC	422067	422188	ACGTCACGTGGCGTATGGAGAGACGCTCCCCAGTGGAGCACGTCTCGTGCGTCTCCACGCGCGAGGACAAGTCTCTCTATGGAGACTCCAGACAGTCCGTTCATGAGCCGTCATGTGGCGA
novel_mir499	scaffold46	-	ATCGACTATGTTATATTTCCAGTCG	TTACAGAATAAATATAATTGATTGGAACA	543287	543453	ACGGGGAGCTTATCCGGTCCTAGAACGGAACGGGTTTCAAGATAGCATATTCGATTACAGAATAAATATAATTGATTGGAACAAAATACAATCGACTATGTTATATTTCCAGTCGATTATGTTATCCTGGAAGAGTTCCATCCGGAGACTGAATATATTTCCTCGA
novel_mir500	scaffold46	+	GGAATCGAGGTCCCCACCCCCGGAATCGG	TATTCCGACGGGTGGAGCCACGACTCAAGC	550982	551169	CGGAATCGATGCCACAAAGAACACCGATGACCCTAATCGGGAGGGGTGGCCGGAATCGAGGTCCCCACCCCCGGAATCGGAAGAACTCTCAAATTGGAGATTCTTCGTATTCCGACGGGTGGAGCCACGACTCAAGCCATCACTCCCCCGATTGGGGTCGTCAGCTCTCTCTGTGGTCTCGATTCCA
novel_mir501	scaffold46	+	AAAATTTATGATAGGGAGAGTTTT	ACTCTCACGACGTAGATTTTCTCTAT	897689	897860	ATTTTGAGTTCAAGTATTGTGATCAAAGAAAATTTATGATAGGGAGAGTTTTTTTTTTCGTTTAATCTTGGTAATTAGACTCTAACTAATCCAGTCGAGATGAGTCGGCCAACTATAAGATAAAACTCTCACGACGTAGATTTTCTCTATTCATAAGTTTGAACTTGAGAC
novel_mir502	scaffold46	-	TGAAAGGATGGGTGTTATTGACTATTTAC	AATAGCCAACGACATCTCCTCATTTCAAAA	1681635	1681919	CTATGATTTAGTAAATAGCCAACGACATCTCCTCATTTCAAAATTAGCTATACACCACCCATCATTATGCAAACATGGCACCAAGAGTGTTTAATCGTCGCCACGTGGATGCTACGTCACTGTGCTCCATAAATTAACTTGATATATCCGACTTTATGGAGCACGGTGACACAACATCTATGTTGTGACGATTAAGCGCTCTTGGTGCCATATTTGCGAAAGAAAGAGTGGTGTGTGACTAATTTTGAAAGGATGGGTGTTATTGACTATTTACTAAATTATAA
novel_mir503	scaffold47	-	GCCCCATTTGTTGATAGTTATC	GCTCCGACACCAATCAGAGGGCGTT	146394	146605	TGGTGGCTAATTACTCTGCTATGGGCAGGCAAATCTATAAATTTTGGCTCCGACACCAATCAGAGGGCGTTTGGTCTAGTGGTATGATTCTCGCTTTGGGTGCGAGAGGTCCCGAGTTCGATTCTCGGAACGCCCCATTTGTTGATAGTTATCTTTTTGTTCTTGTCTGTTGTCCCCCGAGTTCGATTCTCGGAAGATTAGTTAGTTATCT
novel_mir504	scaffold47	-	GCCAAACCGCTTGAATCGACCTATAAAATG	TTACTAGGACGAACTTGAGACGTTGCTTAA	639342	639447	CTCCCAGCGTGGATTTTCTGCATTTACTAGGACGAACTTGAGACGTTGCTTAAATGGAAGCCAAACCGCTTGAATCGACCTATAAAATGTGAGATACGATGGGAA
novel_mir505	scaffold47	+	ACGTGGCACGTGGAGAGATAGTGGG	CTTGCCACGTAGGCGCCACGTCA	1051043	1051258	ATCAAATCTATCATATGGTTTACTTTTTGTATCAAATTTATCCCGGCGTTATCTTTTCCGTCGACATCTAACGGACGTGCTGACGTGGCACGTGGAGAGATAGTGGGCCACACTTGCCACGTAGGCGCCACGTCAGCACGGCCGTTAGATGTGGACGGAAAAGATAACGGCATGATAGATTTGATACAAAAAGTAAACCATGTGATAGATTTGAC
novel_mir506	scaffold47	+	ACCCCGTCGCCTCACAATCGTC	GAGGTTGTGGTGGCCGGACTCTAGC	1100706	1101074	CGGAGAGGGACGGTGGAGGCTCGATTCCAGTCACCACCGCCTCAGTGAGGTACCTAATGGCCCCAAGGATCGTTGCCGACCTCGTCTGGGGCAATGGTGGCTAGCGTAAGACCCCGTCGCCTCACAATCGTCTCTCTCTTCACTCAAAAAGAGAGAAAAGGACAAATAAGATTGAGGTTGTGGTGGCCGGACTCTAGCACCTAAGTCCCAATCGAGGTCGCTAGTGGTCATAGAAATCACCAGTTACTTGATTAGGGCTTTGGTGGCTGCCACTATCACCCCAGACAAGGTTATTGGCGGCTCTTGGGGCAACCGGCTGCCTCGCCGAGGCGATCATGGCCGGCGTGGGACTCCCACCACCCTCTCCA
novel_mir507	scaffold47	-	CGAAGGATATACATGAGGAAACA	TCCTCATGCATATCCTTTGCACTA	1546726	1547575	GCTCGTACTATTCTCTAAAGCCCTCGAGATGGATTCATGTGGACTCACTCGTAGAGTTTGTCTTGAAGGCATATGTAGAATCGCCTTTCCATTTATCTCCGATTGAAACAGCCCATTCTTCCCAAATCAGTTTGTGCTATAACATTCTTAATTTCAGGTTTGTGGATGCTTGCAAAAGGAGATAGAATGGGTTGACACTTACATGCATCCCACCACCAAGCCGAAGCTAATAAAGGTTTTGAACCGCCCTTTCTTGTATTAGTGTTGTTTCCTCATGCATATCCTTTGCACTACTGATCGGAAACACTCTAACCGTAGAGAGTTGTAGAAGAGTTTCTTATAGACGATGAGAAATTAAAAGAGAAGTGCAGCAGGAGTTTCCTCAACTGCTTATAGACG…
novel_mir508	scaffold47	+	GTCTCCGGCGGCCTCAAGGATCAT	CTGAGGCCTTGGAGACCGA	1567817	1568017	TGAGCCCACACCAACCACTACCACCTTGATGAGGTCTCCGGCGGCCTCAAGGATCATTGACGACCTATCTCCTGAGGCCTTGGAGACCGACATCAAGCCCCAACAATCGGAACTCCCACCTTTATGACAAGAGAGAAACTACTGTGGGACGATGGTGGATTGATACCGGCCACCACCACTCTAGGTTGGGATGTGGTTTG
novel_mir509	scaffold48	+	TCTCTTTTTGTTCTTAGATTAATGAT	ATATTCTGGCCTGACAAATAAGAGATTT	25657	25793	ATGAAGATCTCTTTTTGTTCTTAGATTAATGATACTTTGTACGCCGAGCGTGCATCCTTGAGCATGACTACAAAGATATTCATTCGATATGGGAAAGCTTGTGTCATATTCTGGCCTGACAAATAAGAGATTTCAA
novel_mir510	scaffold48	+	GGAAGGCGTCGACTCGGAACTAAG	GATCGATGGGACTTGTGTACTTTCTTAT	307373	307446	CTAAGTGAAAAGGAAGGCGTCGACTCGGAACTAAGAGATCGATGGGACTTGTGTACTTTCTTATTTCGCTTAT
novel_mir511	scaffold48	+	GCTGAAATTCGGATTACAGAGGGC	CTGTAGGTGCTGTTTCAGCTG	568022	568194	AAGCTGAAATTCGGATTACAGAGGGCAGCATGTAGCTGGAGATCAAACCTCAATTGAATGGGTAAACGAACTCCGATTGGGACGAAATTTTGACAGAGGCTTCACGACGTGTGGAGCTAAGTTCTGAACGATCAGAATTTCTATTCGAGCTCTGTAGGTGCTGTTTCAGCTG
novel_mir512	scaffold48	-	TCTCCCGATTCCGGAGGGTGGAGGCCCGT	GCTACTTTCGCCGGAATCGGGAGAATC	602288	602498	TTTGGATGAAATCGAGACCACAGAGGGCGCCAACGATCCCAATCAGAGGGAGGCCGCCGGTGACCCCATTCGGGATGGATGGGTGGGGAGGGGTGATGGCCGTTGTCATGGCTACTTTCGCCGGAATCGGGAGAATCCTTGGGTTCTCCCGATTCCGGAGGGTGGAGGCCCGTGATGAGATGCCTGTCTTCTTTGGGCCCGACATTCGAC
novel_mir513	scaffold48	+	CGGAGCAAGCGATGGCCTCACTGACT	TGGTCTCCATCGCTTCGGTTCAGG	732820	733096	TTCGGAAGTACCTTAGAAAGAAAAACTCATGGCAGGGAGCCGGAGCAAGCGATGGCCTCACTGACTCAATAGTTGTTGGCACTGAAATAGTGACAGTGAAGGCATAGCAGTGGTCTCCATCGCTTCGGTTCAGGTTGTTTGCAACCACTAGGATCATTGTTGACCTCAATCGGGAGGGTGATGGTCGGCATTGGTTGGGGAAGACTCGTGCAGGCCTAATGACGACCACCATAGCTCCAATTAAGGTCACTGGCAACCGCTGAGATCACCACTGAC
novel_mir514	scaffold48	+	GGCCTATAAGCGATTGGACCCATCTTCAAC	TTATGGTACCGAATCTCTTATAAACTTAT	1077653	1077911	CTCTGGCTCCCATGGTCATTAGCTATAAAATATCCATTGGGCCTATAAGCGATTGGACCCATCTTCAACCCAAAAACTCGAACTAATAGATTATGGTACCGAATCTCTTATAAACTTATGGAATTCCTTTTATATTTTCGATATGGGACTTAACTCTCAACACCCGCCCTCACGTGGCAACGTGTGGCTTTGACGCTTCACCTACACGTGCCACGTGAACTTAAACACCCGCCCTCAAGAACTGACTACGAGCCGGGA
novel_mir515	scaffold48	+	GGATGGAATCGAGGCCACAGAGGGCGCCA	CGGCCTCTGTTACCTCGATTTCGTTCAAA	1150496	1150893	ATTTTTTTAATCTAAAAATGTACGAACTTTCGATTTGATAACAATTCCAGCATGAAGTCAAATTTTCTGTTAATTTGGATGGAATCGAGGCCACAGAGGGCGCCAACGATATTAATTGGGGAGATAGCGCCAGTGACCCCAATCAAGGGATGGTGGCCAGAATCAAGACCCTACCTCCCGGAATTGAGAGAACCTTCAAATTAGGGATTCTCTTGATTCTATCAGGCGGAGGCACAACCTGACCATCACCCTCTGATTGAGGTCATCGGTGCCCTCATTCGATTGGGGTTGTTGGCGGCCTCTGTTACCTCGATTTCGTTCAAATTAATGAAAAATTTGACGCCGTGCTAGAATTGTTATCAAATCGAAAGTTTGTGCATTTTTAGATTAAAGAAAA
novel_mir516	scaffold48	-	TTATCACATCAGTACGGCCGTTAGATGTTG	CATTTAACGGCTGTGCTGACGT	1608606	1608962	ATTTATCTAAAATGACTCATGATTTAATCGTTTTATCAAATCTATCATATGCTTTTTTTTATCAAATCTATCACATGGTTTACTTTTTGTATCAAATTTATCCCGATAATATCTTTTTCGTCGACATTTAACGGCTGTGCTGACGTAGCTCACGTGACAAGTGTGGCCCACTATCCCTCCACTTGTCACATCACTATCCCTCCACTTATCACATCAGTACGGCCGTTAGATGTTGACGGAAAAGATAACATCGGGATAAATTTGATGAAAAAAGTAAACCATGTGATAGATTTGACATAAAAAAGCATATGATATATTTGACAAAACGGTTAAATCATGAGTCATTTTAGGTAAAA
novel_mir517	scaffold48	+	AAATGGACGACTGATGTAGCACATCCGT	CATAGTGTTAATTATTGTACGACGTCAA	1642382	1642580	CTTGGGTATATGGCACATCATTTAAGGCATAGTGTTAATTATTGTACGACGTCAAATTTTTCGTGAAAATTAAATGGACGACTGATGTAGCACATCCGTAGATGAATAGTGGGCCTAAACTCTTATCACATTCGAAATAACCCATATTCCGACCTGTCTAGTGCCCATTTGCCCACTCGGCTACCATCAATACCCGAA
novel_mir518	scaffold49	-	GTCTTAGACCCAGAGGCCCAAAAGT	CTTATGGACTCCCCAGAAGTCTAGACAAT	184544	184769	TGGAAGGGCAATGGCACTAGCCGAGGAGCTCGGACCCACAGGCTACTTTGATGCGGGACTTGGCTACAACACTCGAATCTTCCAACCAGGATAAAGTCTTATGGACTCCCCAGAAGTCTAGACAATTCTCTATTGCTAATGCTTGGCAGTGTCTTAGACCCAGAGGCCCAAAAGTGGAATGGAGGAATGCAATATGGTTTGATGGACATCTTCCTTGCTCTTCTT
novel_mir519	scaffold49	+	GACGGAATCAATGCCACAGAGGGC	CCCGCTGTAGCCTTCATCCCGTCC	1125662	1125912	AGGACGGAATCAATGCCACAGAGGGCGCTGGCAATTCTAATTGGGGGAAGAGGGCCGGTGACCCCAATCAGGGAGTGGTTGTCGGAATCAAGGCCTCTATCCCATGGAATCGAGAGAACCCTCAAAATGGAAATTCTCCTGATTCCAGCGAGTGGAACCACGACCTCAGCCATTACCCTCCAATTGGAGTCGTTGGCGCTCTCACCCCGATTAGGGTTGCTGGCGCCCGCTGTAGCCTTCATCCCGTCCA
novel_mir520	scaffold49	+	GTAGAGTTCGCCACTATGTTGGTG	AGCAACATTCCGTGGCGGTTAGGCTCC	1441223	1441426	AACCTCACTGAGGACGTAGAGTTCGCCACTATGTTGGTGTTTTATGGGATGGCGGTAGCCAACTCTTAATGCTTGATCCAGTAGGCCTTGGACTTAATTCATTAGTGTGTTGGTGGGATTACGGTGACCAAGTTTGGCTAAAATCTCAGCGAACTATGGTGAAAGCAACATTCCGTGGCGGTTAGGCTCCCTTAGTTGGGGTA
novel_mir521	scaffold49	-	GCCCTCTATGGCCTCGATTTCGTT	CAAAATCGAGGCCACAGAGGGCA	1528295	1528545	ATAGTACGGCATTAAATTTTTCGTTAATTTGAACAAAATCGAGGCCACAGAGGGCATCGACGATCCCAATTGAGGGTGATAGTCAGGGTCGTGGCTCCACCCGCTGGAATCGAGAGAATCCCTAATTTGGACATTCTCTTGATTCTGAGGGGTGAGGACCTTCATTCTACGTCCCCCCCAATTGGAATCATTGACGCCCTCTATGGCCTCGATTTCGTTCAAATTAACGGATAATTTGGTGCCGTGCTAG
novel_mir522	scaffold49	-	CCGACTCGACTCGATTGGATTAAACGAA	TCCAATTAGGTTTCGGATA	1621444	1621560	ATGTGAACGCAGAAAATTTACACTGTGAGAGTTTTATCTCTTAGTGGACCGACTCGACTCGATTGGATTAAACGAAATCCAATTAGGTTTCGGATATGATGGTTCATAGTTCACAC
novel_mir523	scaffold5	-	CCTCGCCGGAGGGTGGTGGCCAGCGATGG	TCGCTGGCCACCACACCTCCGACGAGGCCG	204007	204121	ATTCCGGGCGGTGGTGGTCCCATCGCTGGCCACCACACCTCCGACGAGGCCGCCTGGGTCCCACGACCTCGCCGGAGGGTGGTGGCCAGCGATGGGGCCACCACCGCCCGGAAA
novel_mir524	scaffold5	+	CGACGTGGCACTTGGAGAGATAGTGGGCCA	TTTCCACTTGGACGCTACGTCAGT	498696	498825	CGGCGTTATCTTTTCCGTCGACATCTAACGACCGTGCCGACGTGGCACTTGGAGAGATAGTGGGCCACACTTTCCACTTGGACGCTACGTCAGTATGACCGTTAGATGTCGACGGAAAAGATAACGCCA
novel_mir525	scaffold5	-	TACCGCGCGTGATAAATGACCAC	TGGAAGACTCATTTGTTATTTTGCACCAAC	699949	700183	TTGGAAGACTCATTTGTTATTTTGCACCAACAATATCAAAGATTAGGTTGTTAAGAGGGATATGTACTTGATTAGTGAGCTAGAATAACGGCGATGTGAGCGGATGTCAATCCTTTCAATCGCCGCGTATGTCAAGTGCAATTGTGTATCACAGTGACAAATTATTATATAGGAGCTCAAAATTCCACAACTTAATAGTATTGGCAGAAGGTACCGCGCGTGATAAATGACCAC
novel_mir526	scaffold5	+	TCTTGTATGCAACAGTAGTATTATAT	TGATACCACCGTTGCACACAAGACCTTT	749978	750161	AGAAAATCTTGTATGCAACAGTAGTATTATATAGCAATGTCACAAGCCAATAAGAATTTGATTTGGTTTTTAGTATGTAAACAAAAAATTGTTAACAAAAATGGATTGTCGAAAATAATATTTTTTTATGTGTCTTGTGTCATAATTTTATGTGATACCACCGTTGCACACAAGACCTTTTCC
novel_mir527	scaffold5	-	AGTGAGGGCCTCGATTCTAGCTAC	ATGGCCGAGGTCGTGTCTCCACCT	872850	873005	AGAGGGCGTCGGCGACCCGAATCGGGGGTGATGGCCGAGGTCGTGTCTCCACCTACCGGAATCGGGAGAATCCCCAATTTGAGGATTCTCCTGATTCCGAGGAGTGAGGGCCTCGATTCTAGCTACCATCCCGATTGGGGTCGCTCGCGCCCTCC
novel_mir528	scaffold5	-	TTGGGATCGCCAGCCCCCTCCCCC	GGGAGAGGGCGTCGCGTGACCCCAAT	934085	934269	ACCCCAATTGGGGAGAGGGCGTCGCGTGACCCCAATCAGGATGGTGGTGGCCGGAATCGAAGCCCCCACCCTCCGGAATCGAGAGAACTCTCAAATTGAGGATTCTTCCGATTCTGGTGGGTGGAGTCACGACCCTGGCCATCACCCCTGATTGGGATCGCCAGCCCCCTCCCCCGATTGGGGA
novel_mir529	scaffold5	+	TGGTACGGGCTGTTGCAAAACA	TCTCGGACTGTGTGATAGCCCAAC	1013342	1013412	CCTCCCGAAGTTGCTGGTACGGGCTGTTGCAAAACATTCTCGGACTGTGTGATAGCCCAACTTCGGGGGT
novel_mir530	scaffold5	+	GTAATATTCTAAAGGGGATGGTCGCAGG	GTGAAAATTCTTGGAGGGCGGTTGCCACT	1068461	1068669	ACCTGGGGACGGATTCAGAATATGGACCTGGGGGGGNGGGGGGGTAATATTCTAAAGGGGATGGTCGCAGGGTAATCTTTTCAATTTAAAGGGGACGAATATAAGAAATATCATTCTAATTTGAAGAGTGATATTTGAATCTTTTTATAGCGTGAAAATTCTTGGAGGGCGGTTGCCACTCCTAGCTCTCTCGGTTCATCCCTACGGA
novel_mir531	scaffold5	+	GAGCTACTTACGGGCCGTTTGGATTCAGA	GGAAAACAAACGGGCCCACTGGAGCTCTCC	1098606	1098847	AGGAATGAGCGATACAACGAGCTACTTACGGGCCGTTTGGATTCAGAGTTAAAGTTACTTTGATTTTGATTTTAATTTTGATTGTGGAAGAAGACAAATGAGATGTAGTTATAAATTTGACTTGGGAAACGTGTGTTTTTGTTGTGTAGTGTGTTGAGTTAAAGTTAAAGTTAAAATCAAATTTCGGGAAAACAAACGGGCCCACTGGAGCTCTCCCCATCAGGGGATTCACGTTTCTCCG
novel_mir532	scaffold5	+	TGAATATTCAGTCATTACGTCCCGTA	GGGAAAGGGATCCGGCTGAATATTCAACC	1550419	1550572	ATTTAGCGGGTGAATATTCAGTCATTACGTCCCGTATAAAATATTTTTATTTTTTGAGAATAACGTTATGTACAAAACAATCAGTTATTTCGTACTTAGATAATAACGTTTTGTAACGGGAAAGGGATCCGGCTGAATATTCAACCGTTGGAG
novel_mir533	scaffold5	+	CCGATTAGCGATACGGTCGCG	ATCGCCGTACTCCATAAATAATCCGTCA	1679507	1679770	AACACCTCAGTGTATGTCATCGCCCTCCTTGCTCCGCACGCCATAACCGATTAGCGATACGGTCGCGTACAACATTCATTTCCGCGCTACTCATGTCCACATCAACTCTAATTTCGTGTTGTTGTGGTGGATTGCGAAATTCATCGTAATCCGCCCACGCATCGCCGTACTCCATAAATAATCCGTCATGGTAATTATTACGGCATATAAAATTATGCAAAACAAAACAAGCAAGGAAAAGTTGTCCTTGTGTATACGGTGTG
novel_mir534	scaffold5	+	ACTGTTTGGGATTACTGGAGCGCCTTTGAC	CTCCGTATACCGACGGAATTTTC	1723909	1724019	ATCCATTTGATCTCGCTTTTGAAACTGTTTGGGATTACTGGAGCGCCTTTGACATGATTATCCGCTCCGTATACCGACGGAATTTTCGGAGCCTAAGGGGTTAATAGGAC
novel_mir535	scaffold5	+	ACGATAACAGCTAACGTGTAACT	ACTCCCGCTAGCTGTTATCTTTAC	1774155	1774347	ATTAAATTGTAACGATAACAGCTAACGTGTAACTAACGGTGCCACGTGACAAAGAATGATTGGATGAGTATACCTCACGTGATTAGATGATAACAACTAACATGGAGCTAACGGTGCTAGGTGACACTCGTTCCATCATGTTGTGCTATATTGCATCGTTAACTCCCGCTAGCTGTTATCTTTACATTTGAA
novel_mir536	scaffold5	-	TGGTGATGTTTCGCTGACGGAGCCACTACT	GCTTGGGTTTAGGGTCATCTCCGTC	3259121	3259265	GTGGGCTCTTTGGCTTGGGTTTAGGGTCATCTCCGTCTTTTGTGAATTATATAAGACTCTTGGTGATGTTTCGCTGACGGAGCCACTACTTACACTAATTGTTCAGTTCATCTGATATGGTCGCGATTGAACACGAGAGCCCGA
novel_mir537	scaffold5	-	ATCTCATCGGCAAGTTAGAGATAG	TTTTTTTTTGTGATCAGGTGGT	3321492	3321723	AGTCGGGTCTTTAATCGGAGGAGTTGTATTAGTGAAGGCGCGCATAAGCTGACTCGGACACTGTCGTAGTATATATATATATATATATATATATGGATATTTTTTTTTGTGATCAGGTGGTCTCAGTGTCAATTTGCAGGTGCTTCAACTGGTCCATCTCATCGGCAAGTTAGAGATAGGCCGTCCACGTCCGGCTTGAGAATTTCACTGGAATAATTCTGCGGCCTGACC
novel_mir538	scaffold5	+	GACTACGGAGGAGCGCCGGCGACCC	GGTCGTCGACGTTCTTTGTGGAAT	3327328	3327595	ATTAATTTGGATGTAATCGAGACTACGGAGGAGCGCCGGCGACCCCAATCTGGGTGGAGGGTGACGACAACCCAAATTGAGGGGTGATGGCCAAGGTCGTGGTTCCACCCTCTGGAATCGGGAGAATCCTCAATTTGAGGGTTCTTCCAATTCTGTGGGGATGGAGGCCTCGATTCCAACCACCACCCCCTAATTGGGCTTACTGGCGTCCTCCCCCTGATTGGGGTCGTCGACGTTCTTTGTGGAATTAATTCCGTCCAAATTAAC
novel_mir539	scaffold5	-	TGAGTCCACAACGTTATGCACATCGACAAA	CACGTTTGGCACGCTGTAGGCTCACCC	4313746	4313987	TGGTTTCACGTTTGGCACGCTGTAGGCTCACCCGACATTTCTAACAAAAAAAGCTTATGTAAACGGTTAACAGTATCGATGTGGATAATGGCAGTCCATGACTAATTAAAATTCTGAAAATTTTCCCATTTTTAGGGCTCAAAAGCCCCAAATCTGGACGTACTTTTTGCCATAATTGTCATAGAGCACTGCTGCTAGAAATGTCGGGTGAGTCCACAACGTTATGCACATCGACAAATCC
novel_mir540	scaffold50	+	GTGATTGGTCTGATCTATT	ATTGGACTCGGATGTCAAATCACT	140413	140548	AGCCCGGTTGAGATTTACCCTCATTATATTGATATTAATGCGAGATTCACATATTTTGTGCAGTGTGATTGGTCTGATCTATTGGACTCGGATGTCAAATCACTTTATAGTCTCTCGTTATATGTATTACGGGCA
novel_mir541	scaffold50	-	AATGTTCCTTTCGCCTTAGCTCGC	CGCTGTGGCTGCCTTAACTAAGAGAACCTA	238428	238534	GTTAGGTTGGGTTATTAGCTCGCTGTGGCTGCCTTAACTAAGAGAACCTAACTGCCACGGAATGTTCCTTTCGCCTTAGCTCGCTGAGACTTTAGCCCAACTTGGT
novel_mir542	scaffold51	-	TTAGAGCTGGATCCATCCATTAAGGGGAGA	CCCCTCCAAAGGGTCCCGATTAATCTATGT	216492	216732	GGGTGGGATGGTTGGGTCGGCTGGGCATCTAATGGGAGCAATAGTTCAATGGGAAGAATGGAATCAATTTTTTATTTTGCTACATTCCCCTCCAAAGGGTCCCGATTAATCTATGTTAGAGCTGGATCCATCCATTAAGGGGAGAATCTCTCAGAGGTATGAATTTTTCCATTTACAACTCTTGAACCTGATATTGTATCCAAGGAAAACAAGTGTCGAACGACTTACACCAATTCACTT
novel_mir543	scaffold51	-	TCCGTCCCGTGTGTGTATATATACATAG	GTTCTATACTATGCGCGCACAGGCTC	1103028	1103087	AACATGTTCTATACTATGCGCGCACAGGCTCCGTCCCGTGTGTGTATATATACATAGTA
novel_mir544	scaffold51	+	GGATCGCGGAATCGTGGAATCGGG	ATTTAGCGATTCCGGATTCAGT	1164345	1164490	CGAGAGTTGGATCGCGGAATCGTGGAATCGGGCCGATTTAGCGATTCCGGATTCAGTCCAGACTGGCGAAGCCCAGCTCTGATTCGGGCGAAGCCCAGGCCTGATTCAAGCGAAGCCCAGGCCTGAGCCCGACAACTTCCTCTTT
novel_mir545	scaffold519	+	CATTTTGGTGTGGCTAAGACCTTAGATGTT	ATTTCTTTTGGCCACATATGAAGCAA	12294	12379	ATTAATGGGGCATTTTGGTGTGGCTAAGACCTTAGATGTTTTGAGAGAGCATTTCTTTTGGCCACATATGAAGCAAGACGTTGAA
novel_mir546	scaffold52	-	GGTAGTGAGGCTTTCGGGTTGGATGATGTG	ATCATGATTCATACCGAAAAAAGCTATGAT	126715	126890	ACACTCGGAAAACTTTTCTACTTAGTGGGCCGGCCTGACTCGATTGGATTAGTCAGGTTCCATTGGGCTGTTGAATATCATGATTCATACCGAAAAAAGCTATGATGGTAGTGAGGCTTTCGGGTTGGATGATGTGCAGGTGGCTAGGGACTTCCCTTCGACGAGTGCCGGGTGA
novel_mir547	scaffold52	-	AATACTAATTAGAATTTTCTTGAATTATT	AATCAAGAAGTTTCAAATTCGA	362997	363251	ATAAATATAAATTAAAGAAGGTATTGCATAGTGGCGCATGCTTTCGCCTGATAATCAAGAAGTTTCAAATTCGATACTCGTTGGGGACCACTCATGCCTCTATATTAACTATTAGGATTTCTCCTAAAGTTAGGGGGTAAATTGTAATGCTCGGTTAATACTAATTAGAATTTTCTTGAATTATTGGGTTTTCTTAATCATTAAAGTAAAGTTTCCAAAATCTTGAAATTTTAATTTTAAATAAATATATTTAC
novel_mir548	scaffold52	+	AGTTCAAGGCCCACTGAATCAAGC	TTGATCTAGTGGGCCTTGGACTTAATCC	843402	843827	TTAACTTGGTCACCTCAGTCTCACCAACGCACTAGTGAATTAAGTTCAAGGCCCACTGAATCAAGCATTATGGGTCGGTCACCGCCATCCCATAATATATACACATAGTGGCGAGTTCTACGTCCTCAGTGAGGTTCGAACTCGTGATGTTTAAGTGGAGCGCTTGATGCTTAACCACTAGATCGTCGTGCTGGTGGTCATCTTAGGATAACTTATATAGTCTTGTTTGTAACCACCAACATGGTGGTCTAGTGGTCAGGTTCCAAGAGCTCCACTTGAACATCGTTCGAACCTCACTGAAAACGTAGAACTCGTCACTGTGTGAGTGTATTATGGGATTGTGGTGGCTGGCCCATAATGCTTGATCTAGTGGGCCTTGGACTTAATCCACTAGTGTGT…
novel_mir549	scaffold522	-	TCAACTCGCTTCCCCCGATCACCACGTCG	CGACGCTGACGGGCTGAGGCGAGTTGGCCG	21853	22114	TAGTAGGGGGCTGCGCAGACGACGCTGACGGGCTGAGGCGAGTTGGCCGAGAGTGCATAGAGCGTTGCTTGGAGGAGTTGGGTGGAGCCGCTCCCCACAATGATATGGCGGCCCTCCGTCGAGACATTCCCGACGAGGCTGTGGAGGCGGTGGATGGAGTCCTCGAGTTCCGGCAGAAGGTACCAGCACATGATATGGGGGTTGCTGAAGTAACTCATCAACTCGCTTCCCCCGATCACCACGTCGCAACTCTCCTTATTC
novel_mir550	scaffold53	+	TTTCAATGGATTTCAAAACTCTAAA	CCACTGAGAGTTCAATTTGCCATTAAGTCA	35269	35372	TTGGCCACGAGATGATTTCAATGGATTTCAAAACTCTAAAACTGCAGGTAAAATCCATCCACTGAGAGTTCAATTTGCCATTAAGTCACATTCTCGTGGTTAC
novel_mir551	scaffold53	+	TACTTGGACTCCACGCTCGGATAACT	TATCCAAAGCTCGATGTACCTTTTATGCAT	50961	51112	TGGGACTGGAAATGTACTTGGACTCCACGCTCGGATAACTCTCAAGCTCATGACTTAAGCGTACTTGGCAATAAGTCAAATTTTCCTTCCTTTTGTATGTTTGAGGGTTATCCAAAGCTCGATGTACCTTTTATGCATTAATACAACCCCC
novel_mir552	scaffold53	-	TCTCGGACAACGTCTTCAAAGGTGGGAGGC	TCCGACGTTATAGCCTGAGAGGG	73257	73517	GCAAAGAGAGAATGAGCCTCCGACGTTATAGCCTGAGAGGGAATGGCTGTGGACGGGAGTACCTCTCCCCGATCTGCTTCCTTCTCTCTCTATAGTCTTCGTGACCTTGTCAGTGTAAGGAAGGAGGTCGGAGGGTATCCCTTTCCTTGATCTACTCCCCCCTAGAGAAGAGAGAGGGGCAGATCGAGGAGCGAGGAAACTCTCCTTATCTTCCCTCTCGGACAACGTCTTCAAAGGTGGGAGGCCTAAGAGATCTTTGG
novel_mir553	scaffold53	-	ACGAACCCGTTTAGACACGACACGT	TGTCGTGTGCGGGTTATGACTTCGATTG	624329	624386	TCGTGTCGTGTGCGGGTTATGACTTCGATTGCACGAACCCGTTTAGACACGACACGT
novel_mir554	scaffold53	+	CATTATCTTTTCCGTCGACATCT	GTTGACAGAAAAGATAACGCCGGG	661957	662098	CTATCACGGCATTATCTTTTCCGTCGACATCTAACGGCCGTGCTGACGTGGCGCCTACGTGGCAAGTGTGGCCCACTATCTCTCCACGTGCCACGTTAGCACGGCCGTTAGATGTTGACAGAAAAGATAACGCCGGGATAA
novel_mir555	scaffold53	-	GATTTGGGACAAAATTGAAACCATGGGATA	TATGGTTTACGAGTTTTGTCAAATTTAT	852593	852834	GGGCTTTTACCCCAAATGGCCTATGGTTTACGAGTTTTGTCAAATTTATCTCGTGCTTTTTTTTTGTCAGTTATATAACATGGTTTATATTTTGCTTCAAATCTATCCCGCTGTTATATTTCTGTCAACGTCTAACGGTTTTTCTACAGTAACCCCTTTTATCTGGGATAGATTTGAGAAAAAATTAAAATCATATGATAGATTTGGGACAAAATTGAAACCATGGGATAGATTTGGAGCC
novel_mir556	scaffold53	+	TTGTAAAGAAACTGCCTTCCGATCGCTAAT	ATTCTGGATTTGGTTTCTTCATAATCG	1119699	1119851	CTCTTGTTGCATTAACATGGCCAGAGGCTCTTGCCATGACATTATATACCGTGTTTTGTAAAGAAACTGCCTTCCGATCGCTAATGTATTCTGGATTTGGTTTCTTCATAATCGATATAATATAAAGTTTTATCCCATTCCCTCAGCAGGAA
novel_mir557	scaffold53	+	TAACGGCCTCCGACGACCTTGCCTAAAGG	CGAGCGAGGTTGTTAGGGGCACT	1448474	1448614	CCTTAGGTGTTGGTCGCAACCCCCTCGAGCGAGGTTGTTAGGGGCACTAACGGCCTCCGACGACCTTGCCTAAAGGGATGGTGACCGACCGGAGAGCCCTCAACCTCTCTGCCCTTTCCTCTCTCTGTTTCTCTCTAGGT
novel_mir558	scaffold54	-	CCGGCAAGGGAGCCCCCCTGTGGGATCC	TCGAGCAGGGGGGGTTTCTGTGGCTA	283939	284126	CCCAATCAAGGGGTCGGTGGCCGGCAAGGGAGCCCCCCTGTGGGATCCCAGTGATCGAGCAGGGGGGGTTTCTGTGGCTAACGAGGGAGCCTCCGACTCCCCAGTTTGGGTCGTCGACCTTGTTTGAGCAGGCTGGCGATCTCAATTGGGGGATCAGTGTTAGGCTTTTGGGCCGTCCCTTGTTGGA
novel_mir559	scaffold54	-	TATATATATAAAATGGAACG	AAGCGTATATCTATCTGTATGTATATAT	334034	334140	GTACTCAAGACTCAATAAAGCGTATATCTATCTGTATGTATATATATATATATATATATATATAAAATGGAACGTGGGATGGCCGCAGAGATAACAGTTTTGGTAA
novel_mir560	scaffold54	-	GAAATTTTTTTGTACTTGAATAATA	TCCGTACAAGAAGAATAACATTTCACA	398100	398326	CTGTTATTCTTATCTAGGAAAATTCTTGGATCCAACGGCTAAATATTCAGTTGTTACACCTCGTATGAAATGTATTCATACTTGGACAATAACGTTCCGTACAAGAAGAATAACATTTCACACAAAACTATCAGTCGACTGCATGTACTAATTAGTCAATTGATATTTTGTACGAAATTTTTTTGTACTTGAATAATAATGTTTGGTGTACTAGGGGGAATAACAT
novel_mir561	scaffold54	-	TTGAGTTTTTTTTCTATTTTTTGAGTT	TCAGTGAGATGGCCTAAGAAAGCTCAGTTT	583096	583176	ATGCTGGACTCAGTGAGATGGCCTAAGAAAGCTCAGTTTAAGAATTGAGTTTTTTTTCTATTTTTTGAGTTTTTAAGTAA
novel_mir562	scaffold54	-	TGACGGCGTCAATGGCGACATGAC	ATCTCGCCATTGACGTAATTAAACCGACGC	946791	947086	CTTGATGGTACAAAATGTTTCAAAGTTGTTTCAGTATAGTACAAACCGTCATCTCGCCATTGACGTAATTAAACCGACGCTGATGGTGCAAAACTGATTTTTGTGAGACGTTTGGGATATTACATGATGGTGCAAAATGTTTTGAAGCTATAACTTAATAGTACAAAATGTTTTATGTAAATTACATAATGGTGCAAAATTTACAATCTTGTAAAGGACGGCGTGACGGCGTCAATGGCGACATGACGGTTTGTACTATACTGAAACAACTTTGAAACATTTTGTACCATCAAGT
novel_mir563	scaffold54	+	TCGCATGCCTCGCCTGTTAACCTAGAGGTT	TTTGTAACTGGATTAAAAATGCCATCA	981105	981269	ATGTAGCGTAGTATCGCATGCCTCGCCTGTTAACCTAGAGGTTGCATGTCCGATACCTAGTGGGACTATTAGTATTCATTTATTAGTTATTTAGGATTTATCTTTCATTGCACTGGGTATTGGATTTCCTTTGTAACTGGATTAAAAATGCCATCATGTTATAC
novel_mir564	scaffold54	+	CGGCCCATGGACCTCCCTTGTAACTGAAAA	TCAAATACAAGAAAGATCCAAAGATCAAA	1031679	1031871	ATTGTATTCGGCCCATGGACCTCCCTTGTAACTGAAAAAAATAATTGTCATTAATATGTTCTCCCACAATAAAAAAAAGGGAGGGGGTGTGAATATTGTAGTTGGCAGGATATGAAATTTTTTCATTTGTTATATTAAACTTTTAATATAATATTTTTCAAATACAAGAAAGATCCAAAGATCAAAAACAAA
novel_mir565	scaffold54	-	GAAGGGCGAGACCATGGCCACCA	TGGCCGGGATCTAGGCCCCCACCTGTCGGA	2140375	2140617	GGGGGCCTCGCCACAGGCCACCACTTCGTCAATTAGGGTTGGCGATTACCACAAAGGGCGCCGGTGACCCCAATCAGGGGCTGATGGCCGGGATCTAGGCCCCCACCTGTCGGAATTGGGATTGGGGATTCTCTTGATTTCGAAGGGCGAGACCATGGCCACCACCTCCCGAATTGGGTTACTGGTGACCACAGAGGGCGCCGACATCATCAATTAGACGGGTGGCCAGGATGGTAGCCCCA
novel_mir566	scaffold54	-	GATTTAGGGTCGGGGTCGCCAAT	TGTCGGCCCCGACCCCAAATCGACTA	2256301	2256430	CCTCGGTGGAGGTGTCGGGGTCGCCGATTGTCGGCCCCGACCCCAAATCGACTAGGGACTTCGACTCGTAGATCCTTGGTCGATTTAGGGTCGGGGTCGCCAATCGGCGACCTCGACCCTCCGCCGAGA
novel_mir567	scaffold54	+	TGAGTTAACGGTCTGTTGGATTA	TCTTAGAGGCCGTTTGGATTCAGAGT	2349418	2349530	TACCTGAGTTAACGGTCTGTTGGATTAATGGCAAAAAAATTAATTTTTTTTCTTATGTACATCTTGATATGCAGAAGACAAAGAGTCTTAGAGGCCGTTTGGATTCAGAGTT
novel_mir568	scaffold54	-	GGTTGCTAGACCATTATCTCTTATAAAC	ACTTCAGACTCGGACTCATTGCAATCCAA	2452988	2453129	ATCCTATGGTAGTTTTGGGAAAAATCCATGGGCTTACTTCAGACTCGGACTCATTGCAATCCAAAAGCTTAAGTTAATGGGTTGCTAGACCATTATCTCTTATAAACCTATGGATTTCCTCTCAACTTTTCCATGTAGGAC
novel_mir569	scaffold55	-	CATTTAACTGGCGAGCTCGAGCTGA	TTTAGGCTCGCTTGCTTCACGAGC	695785	695871	AAGCTTGTTTAGGCTCGCTTGCTTCACGAGCCGAATACCATTGAGTTTGGCTCGGCTCATTTAACTGGCGAGCTCGAGCTGAGCTG
novel_mir570	scaffold55	+	ATGATGCCTTCGACTACTTACGTGAC	AACCGTTTTGTCAGGAGCGCATGTGATAAG	722823	723156	AGTTCTGTAAGTTCAAATATAATATATATATATTTGAACTTTGTATAGGTTTGTGGTAGCTAACTCGACGTATGTAATATGCCGTACGTATCCTGTCTTGATTCTATATATAATTTTATGATGCCTTCGACTACTTACGTGACTCATAAACAACTAGAGATTTAACCGTTTTGTCAGGAGCGCATGTGATAAGAGAATGTTAAACCGTTAAACATATGGATATAAACCGGATAATATAGTTGGGTCCATTCCCTCCTCGCTTACCAAACTTATTACTCGATTTCTTTCTTCATATGGAAAGTATCACTAGACATCTTTAATAACATTAGAACA
novel_mir571	scaffold55	+	GACAGGGACGGTGGCTTGAAGGGGGAACC	ACCAAATCAGGCCACCCACCCAATCTAG	1184421	1184527	AATGGTGGCATTAAGGGCCTCTAGCGACCTCGCCGACAGGGACGGTGGCTTGAAGGGGGAACCCACCAAATCAGGCCACCCACCCAATCTAGGTTCTTGCCCCATA
novel_mir572	scaffold56	+	CCAGTGGATCCCGACTAATCTAATTC	TCGGGTCGATCCACTGAGGGG	128869	129102	ACCATGTTATCTGGAAGCCCAGTGGATCCCGACTAATCTAATTCGAGTCGGGTCGATCCACTGAGGGGGTAAGGTCTCCCAGCATTAATTTTTTCCATTTACAAGAGTTGAATTTAAGACCTTATTTAAGGGGAACAAACGCCGAACCACTTGAACTAACTCATATTGGAATTATCAAACTACTTTAATTCATTAGTTGTTCACTCCTTACTTCTCTTCTGGAAAATCATGGA
novel_mir573	scaffold56	-	ACTCGGATATATTGGACCTGGCGTA	CAAGTGGGATCTAATACGGGGTGCTCT	444739	444924	ATTCAAGTTAATAATTAGTGGTATCCAAATTTTATATAAAATCATGGTATTTCCATTATATTTTCCAAGTGGGATCTAATACGGGGTGCTCTTTTGACTGCACTCGGATATATTGGACCTGGCGTAGTGTAGGTGCGAACACGTGTGTGAACACGCATACGCGTAACTTATGCTCTGATTTGAAA
novel_mir574	scaffold57	+	ACGGAAATAAAAGATATATTATTCAGA	GAGGATATATGGCAGCCGCAGATC	47713	47936	AAGGGAGGTTCATGGGCCTAGTACATTAAAATAAAAATCTTAAATATCTAATAAGGGGGTACGGGTAGTCTCACTAGGTATCGAATCTGAGACCTCTTGATCACTAGGCAAGAAGAGAGGGAGTTAGTTACATGAGGATATATGGCAGCCGCAGATCAAAACTACGGAAATAAAAGATATATTATTCAGACTAATTCATCGAATTACATCGAGCACTCGCCTA
novel_mir575	scaffold57	+	AGCATCTACACCGAGAATTCA	CCGATCCTTTGTAGAAACTACCCGT	345060	345217	AATCGGGGATGTCCTCAGCGCCGAGGAACATGTAGCATCTACACCGAGAATTCAAGTATTGTATACGTCATTAGTCCGATCCTTTGTAGAAACTACCCGTAATAACGAACTTGCAAAATGGATCTGTTTATCATAGAGCGATTCGTTGTTCCTGATC
novel_mir576	scaffold57	+	CTGTTAACGGACGCCGACATTGACATA	TCAAAATGAATCCAACTAGCTGTCA	586548	586637	CATTCCGTTACCGACTGTTAACGGACGCCGACATTGACATAACATTGTCAAAATGAATCCAACTAGCTGTCAATTGGTACACGTGGATC
novel_mir577	scaffold57	+	CCTTGTCCTCTACCCCATGAGAGT	TTGGTGGGGTGGTCAGGTGGGCT	837442	837540	GGAGACGCTTGTATTAGTAGACCCTTGTCCTCTACCCCATGAGAGTTGTTCTGGTCTACTGTGCGCTTTGGTGGGGTGGTCAGGTGGGCTATGTCTCA
novel_mir578	scaffold57	-	ATGACGATAATCTGACCTCGAATCTAATAT	AGGCCCGACGTTAACTGACTGTTGATA	945321	945619	ACAATTTGATCATCGAAAGGTTAATTTGTCAATAATTTGGTTCCTCAATGAATTTTGTCTATTCTAGAAAGATTAGCTAGCCAACAATTTGATTCTCGAAAGACCATTTCGTCGAACAATTTAGGCCCGACGTTAACTGACTGTTGATACCATGACGATAATCTGACCTCGAATCTAATATGACACCAAATTTTTGGCAAAATTCATTGAGAAAATTAATCTTTTCAGGATCAAATTATTGACAAAATTCATTAAAGAACCAAATTGTTGACAATTTGATCTTTCAAGATCAAATTGA
novel_mir579	scaffold57	+	GACGAGGTGGGCTCGAATGAATA	CCTCACGACGTTTCGTTTTT	1284303	1284371	TGAAAGCAAGGACGAGGTGGGCTCGAATGAATAGCCTCACGACGTTTCGTTTTTTAATAAAGCTTTCT
novel_mir580	scaffold58	+	GGTAGTTCCACTGATGAGAATCGAA	GGAACGTCTAGATTACCAGGT	41845	41954	AGATCTAAATAAAGGGGCACGGGTAGTTCCACTGATGAGAATCGAACTCGGAACGTCTAGATTACCAGGTGAGAGTGTTAGCCACTGCACACCCCCTTTCTCAGGATCA
novel_mir581	scaffold58	-	ACCTGATTAATCTGGGTCAGCCACCG	GACCGACCTGACTCAAATTGAAATAGTCGA	341812	341994	CACTCCTTAATGGACCGACCTGACTCAAATTGAAATAGTCGAAGCCCTTTGGGTTACGAATACCAGGGGGTAGGAAAAAAAATGAAAAGCCCCGTTGGTGAATATCGAACTCGAAACCTTGAGCTTTCTTGATAAGTGGCTTCCAATTGACCTGATTAATCTGGGTCAGCCACCGAGGAGTA
novel_mir582	scaffold58	+	TTCGAGTGTTTTTGAATGAGGGGTCCCC	ACCCATAGGCCTCTCTCGTAACTGAAAATG	824844	824999	ACATTTCGAGTGTTTTTGAATGAGGGGTCCCCATTTGTAAATTTTGTACAAATGGCAAAGAATGGTGAATGCCCTAACAATTATATATTATTTGTGGATCAAAATTCTTATTTCACTATACTAGACCCATAGGCCTCTCTCGTAACTGAAAATGA
novel_mir583	scaffold58	-	TAGGTTCGAATCCCCTTGGGGTCAC	ACCCAACCTCAAGGGGTTCGGCCTAATGGT	840741	840891	ATGCTTGGGACCCAACCTCAAGGGGTTCGGCCTAATGGTTAATGTGCACTCAAGTTTGCACCGAGATCTAGGTTCGAATCCCCTTGGGGTCACCGGAGTGCCTTTGGTGTAATTACCCGTGGGCGAAGCCTGGACACCCCGAATTAGCAA
novel_mir584	scaffold58	+	ACTTGGGATCTCTTGGTTATCAGA	GATTGAACTAATATCTCGATTTTGCTTCG	895478	895749	TATTTAATAGATGGGCACGGATAGTCTCATTAGCTATCGAACTTGGGATCTCTTGGTTATCAGACGAGAGAGGTACTACTGTGCTATACCCTCTCTTGATAATTGCTTACTTTATCTACCATAAGCTCTACGGATTCAGTTATAGTATTCGCATGCACGGAGAACTACAATTTTTCCCGATAAGACTATGAAGTGATCTTAATTTACTGATTGAACTAATATCTCGATTTTGCTTCGACTTACTTTGACTACGAAAATTTTCTATTGAATT
novel_mir585	scaffold58	+	ATTCGATAGCTAGTGAGACTAT	CCCTTTATTAGTTATTTAGAATTTT	918224	918338	GAGTAGTGGTGCAGTTACAACCTGTTGATCTAGATGTCGCAGATTCGATAGCTAGTGAGACTATCCGTGTCCCTTTATTAGTTATTTAGAATTTTTTTTATTGTACTATGTCTT
novel_mir586	scaffold58	-	TTGATTGTTCAATTCGTCTATGTTCG	TACACTGACGGGGCCAGTGCTTAC	1079909	1080043	TCTGGGATCATCTCCGGCTTTTGTAAACTATACTAGATCCCTTTTGATGTTACACTGACGGGGCCAGTGCTTACATTGATTGTTCAATTCGTCTATGTTCGCGATTAAATACGAGAGCCGGACCATTGCGCAGC
novel_mir587	scaffold58	-	TACCCGTCATCAGGTTCAATTTGGTCC	TCACGTCACGTGATTTTTCCCGTCAAGA	1106529	1106787	ATTCCGTCAATTTTGCTTTAACGCCGTTAGTGGCTGCCTACGTGGCAAATGATGTGTCAATTGCCATCTGACGGCACATTATGGTGTTCGATTTGGCTCACGTCACGTGATTTTTCCCGTCAAGAGGTCCCATGCTTTTTCCTTTTACCCGTCATCAGGTTCAATTTGGTCCACATCATCTACCACGTCGGATAGCAAGGGACACAATATTTGCCATGTAAGCAGCAACTACTGGTTTTAAGGCAAAATTGACGGAAC
novel_mir588	scaffold58	-	AGGAGTGATGTCGCTGGTTATTTCACAA	TAAAATGGTCAGTGACATCCCCTCCTTTC	2229264	2229572	CGATTTCGATGACACCCTTTATAGTTTTTAAAATGGTCAGTGACATCCCCTCCTTTCAAAATTAATCACATGCAACTCCTCCTTTCTTTGATTTATGCAGTTTTTTCTTAAAACGGGTCAGATTTTGTTTGGGTAAAAAAATCAAGTAACGAGTCAGTTTGTGCAGTTACATAACATGAGATTTATTTTGCAAAGTGAATGTTCTCTTAGTGGCACGTCAGGGATAGAAAGAGTAGTGTGTGCTTAATGTTTGAAAGGAGTGATGTCGCTGGTTATTTCACAAACTATAAGGGGTGTTGTCACAATCC
novel_mir589	scaffold59	-	GATCCAGTGGACCTTGGACTTAA	AGTATCAAGCGCTCCACTTTCAAA	14723	14862	TCTAGTGGTTAAGTATCAAGCGCTCCACTTTCAAACCTCACTGAGGACGTAGAGCTCGTCACTATGTAGGTGTATTATGGGATAACGATGGCCGACCCATAATGCTTGATCCAGTGGACCTTGGACTTAATTCACTAGT
novel_mir590	scaffold59	+	CATAATGATGTGCCGATGAATAACT	TCTTTCTCATGCCATGTGACGAGA	211338	211527	AAGTGAGAAAATTTTGAATGATCCTACTTCATAATGATGTGCCGATGAATAACTAATAAGATTGTTTCAATTAAGAAGATTTACCATAAGTAATCGAGTGATTAGCACTTATTATTTAGTTTATTGCAATTTAATTGGTTCTTTCTCATGCCATGTGACGAGATAGGATCACCCAATAATCTCTCGCTC
novel_mir591	scaffold6	-	GTGAGAAGACCCGTGTCACGATGATACGT	TTTTATCGTGGCATGGAGTTTCTTTACCGT	472550	472653	TCGTTTTATCGTGGCATGGAGTTTCTTTACCGTTAAATGGTGTAATAGGCCGCGATATCCACGCGCGTTCAATTGTGAGAAGACCCGTGTCACGATGATACGT
novel_mir592	scaffold6	+	CGTACAATGTATGGTGATCT	TTTTCTGCCTATACGTTGTCACGTGTT	525453	525625	GTTGCTCGGGTTCCTTCTACTGCAGTGGTTGAAAACAGACAAACATCCTCAACACCTGCCCTCACGTACAATGTATGGTGATCTTTTTCTGCCTATACGTTGTCACGTGTTGTTAAACATTGGGCGAGAGGAGACTAACACGATCCAGGTTCTTCTTTCGTGCTCGGGCGAG
novel_mir593	scaffold6	+	TAATGTGGCTCGAGGACGGTAGTAAGCTGT	CAGCTTACTATCGTCTTGAGGCACATTAT	696431	696772	TGTCTTTTCATCGGAGGATATCTTGGAATTGCCTCTCACATGTGGGAAGATTGTAAATTTCATCAGGTATCCAGAGTTGAAGACCTTATCCTAATGTGGCTCGAGGACGGTAGTAAGCTGTGGATGCATGGTCAGCTAAGAGATCAAGGCTGGAAAATTGTTTGTGTAGTTTTCTCCTCGAACAATTTCTCGGCCTAGGTCTCTTAGCTGATCATGCATCCACAGCTTACTATCGTCTTGAGGCACATTATGATAAGGTCTTCAACTCTGGATACTGGATGAAATTTACAATCTTCCCATATGTGAGATGCAATTCTAAGATCCCCTCAGATGGAAAGACT
novel_mir594	scaffold6	-	ATACTAGGCCCATGGATATCTCTTGTAATT	TCTTATGGCGAGACTATCCATGCCAAC	783920	784012	ATATCAATTCTTATGGCGAGACTATCCATGCCAACTTAATAGATTTTCTATTATTTTATACTAGGCCCATGGATATCTCTTGTAATTGATAA
novel_mir595	scaffold6	+	GTACACGTAGAATACCAAAGGGAGTTA	AATTTCTTGGTCCTCTACCGGTACTTGT	1091040	1091219	CAGTGGCTATTTTCACGTTGCGCGTAGTGGTTCACGTAAAAGTACACGTAGAATACCAAAGGGAGTTATTCATGTTCAAGCAAGTTTCAACAATACCATTGTGACTGTTACACATATAGGGGATCTGATAATTTCTTGGTCCTCTACCGGTACTTGTGGAATCAAGGGAATGGCTACTT
novel_mir596	scaffold6	+	GAGAATAAATGTCGAACCGCTTGAATCAA	GTGAAGTGTCTTTGATATTGTTACCCTTT	1354789	1354897	CTCGATATCTTGCTTAAGGAGAATAAATGTCGAACCGCTTGAATCAATCCTTATTGGTGAAGTGTCTTTGATATTGTTACCCTTTGATTGGCGCAAGAGACTATCGAA
novel_mir597	scaffold6	-	GATTTTGCATGACGTTCATAAGCT	TTGTGAGAGTGATCTTCTGAGTCTGCGAC	1645978	1646147	TGCCGAATGGATTTAGGTTGGACGTTAGATCAGATTTTGCATGACGTTCATAAGCTTGCAGTTGTGAGAGTGATCTTCTGAGTCTGCGACTGTCTAAAGGGATTATAACAGAAGGCCAAGAGAGGATGCCTCAAGACATGATGTCGAGTTTGAATCCCCAGGTTCGGTC
novel_mir598	scaffold6	-	TTCGATATCCAGTGAGACTACGCGTGTCTC	ACACTGTAAATCACCAATTGTTCCCTC	1793752	1793976	AGAATCATGACATCTAATGAAGGGACACTGTAAATCACCAATTGTTCCCTCCTCTTTAGGCCCCTATGCATCAATTATGCCCAGGGAAACGTTATCAGAATGATGGGATATTTATCGAGAGAATAAATAGTATAGTGGTGCACTTCTCGTCTGGTGATTAAGAGGTCTTAGGTTCGATATCCAGTGAGACTACGCGTGTCTCTTTATTAGATATTTATGATTTC
novel_mir599	scaffold6	+	TGAGGTGGCGCCTACGTGGCAAGTGT	TATCTCTCCACGTGCCACGTCAAC	1846416	1846603	ATGATTTACTTTTTGTATTAAATTTATCTCGACGTTATTTTTTCCGTCGACATCTAACGGCCGTGCTGAGGTGGCGCCTACGTGGCAAGTGTGACCCACTATCTCTCCACGTGCCACGTCAACACGGCCGTTAGATGTCGACGAAAAAAATAACGTCGGGATAAATTTGATGCAAAAAGTAAATCAA
novel_mir600	scaffold6	-	TCATGAGCAGCAGTAGCCAGAT	ATTTTGTATATTCTTGCTCCCGTCCACT	2164844	2165074	TGAAGTGCTCCTATTGAGGGGATCGTGATCATGAGCAGCAGTAGCCAGATTTTGTATATTCTTGCTCCCGTCCACTTATACCCAAGGACCATTTGCGTGGAGGAGGCGTCAAGTCGAAGAAATATAAAGACAAAAGCGTAGGAATATATCAAAGTCGTTGTAGTATAGTGGTAAGTATTCCCGCCTGTCACGCGGGTGACCCGGGTTCGATCCCCGGCAACGGCGCTTTC
novel_mir601	scaffold6	+	AAGAGATAATGGTCTAGCAACCCATT	GGGTTGTGGATGGGCCCGAGTCTCAAGTA	2834430	2834537	AGAGGAAATCCATAGGTTTATAAGAGATAATGGTCTAGCAACCCATTGGCTTAAGCTTTTGGGTTGTGGATGGGCCCGAGTCTCAAGTAAGCCCATGGATTTTTTCC
novel_mir602	scaffold6	+	GGTCGTTGGCAACCTCGTCTGGGCAATGGT	ACCGCCCAAGTGAAGTCGTCGGCGACCCAT	2911260	2911514	ATGGTGGCCCTGATTCTGGCCACCGCCGCCCTATTTGAGGTCGTTGGCAACCTCGTCTGGGCAATGGTAGTTGAGATCGGGACCACCACCACCCTCAATTGTCCCTCTTTCTCACTCTTCGAAATCGTTGAAGAAAGAGATGGAGATTTGGGGCGGTGGTGGCCGGGACCACCGCCCAAGTGAAGTCGTCGGCGACCCATGATGTCGCAGGTTACCTCGATTAGGGCGGCAGTGGCCTAAATCGGGGCTACCAC
novel_mir603	scaffold6	-	ATGAGCCTGAGCCGGTATAAGCCCAA	GGGTTAATATATGGCTTGGGTACTACC	3149424	3149516	ATTCATGGGTTAATATATGGCTTGGGTACTACCACTTATCATCTTGAGCTTTTAAGTGGATATGAGCCTGAGCCGGTATAAGCCCAATGGAA
novel_mir604	scaffold6	-	ATGGTTTCCTAATGGGCCGTATAAATTCG	GTCCGTTTAAGGAACCTTC	3279948	3280116	TAAATGGGAGCTTCTCTGGTCCGTTTAAGGAACCTTCCCTTTCATCTGTAAGCTATCGTAACTTTATTATTATTATTATTGTAAAACCCCATTATAGAAAAAAATGATCTGATGACTTGCAAAGGGGTATGATGGTTTCCTAATGGGCCGTATAAATTCGCCCATTTT
novel_mir605	scaffold60	+	CCCAGACGAGGTTGCCAGTGGCCTC	CTCTGGTGATCTCGAATTAAGGCAA	52304	52531	CTGCCCAGACGAGGTTGCCAGTGGCCTCCGATGACCTTGCCAGCTGCAATGGTGGCTTAAAGGTGAGCCACCACTACCGCCTTTGTCCTTTTCCTATGTCTCTTCGAAGAGGGAAAACGAGAGAGATGGAGGATAGAGGGAGCGGAGGTGGCTCGAACCAGATCATTGCCTCCTATTTGAGGTCATTGGTGGTTTCTAGTGGCTCTGGTGATCTCGAATTAAGGCAA
novel_mir606	scaffold60	-	TAGGCCATCGTTTGTAATTTTGGTTTGAG	GTACCTAAGTTCAGAGCCTAAAC	271708	271802	CAAGCAACCTCGTACCTAAGTTCAGAGCCTAAACTACCTGCCTCGACGGAAAGTAAAGTAGGCCATCGTTTGTAATTTTGGTTTGAGTTGTTTA
novel_mir607	scaffold60	+	AAATGTACTGGACGGTAGCCCGCGCATCCC	ACGTGGAATATATCCAATTTTATG	536712	536954	ATTCATAAATGTACTGGACGGTAGCCCGCGCATCCCACATAAGTCACCTTGATTATTTCACAACTTTTGTGTTCATGGGAACTATACTATTAATCTACAACTCACTTTTTTTTTTTGCCGGGAGGGGTTGTATTGAAGGGGGAACAATGAGTGGCATTGGATTGCACCATCTCCCAAGAGACGTGAAGTTATTGTGGATTCGAGGCTATGACTGGACGTGGAATATATCCAATTTTATGGGA
novel_mir608	scaffold60	+	TTAAATATAGTGGAGCAAG	CCCGTTTTGGCCCACTAGCTTTAAAGA	669057	669364	AAAAAAAATTATTAAATAGGCTTTAAATATAGTGGAGCAAGTGCCACTCGCTCAACTAATTGTGGCACCGTATTTGGCACACACACTAGTTTAGCTATCGAGAAATTCCAGTTCGAATTTCAAGTTGGGATTATCATGTGTTTTTATCAGTGTCAGCACCCCGTTTTGGCCCACTAGCTTTAAAGAGGTAAAATCGTCATTTCGTCACCCGTGCGAGTGAAATATGATCAGTAGATTACTCGAGTACTCACGACTTCGCGGAAATAGCACATTTTCCTAATTTAACACCAATTTTATGATTTTTTTT
novel_mir609	scaffold60	-	TACGACGGGTAGGATTTCAATCTCAG	AGACGGAATTGGTAAAATCTTCAAATT	859763	860042	AGGGTAAGCCACCGTCTCCTGATTGAAGTCGCTCGTGACTCTAGATAGCACCGACAAATCTAATTAGGGGAGTGGTGGATAGACGGAATTGGTAAAATCTTCAAATTTGGGGTTCTCCTTATTTCGACGGGGTGTGCCTCGATCTCGGCCATCACCTTTGGGGATTCTCCAGATTACGACGGGTAGGATTTCAATCTCAGTCACCACCCCTTGATTGGGGGTAGTTGACTCCTTTCGAGGTCACCGCCGACCCTAGTTAGGATTACGGTGGCTTACTCG
novel_mir610	scaffold60	+	TTCGAATCCTGCTGTCGACGCCAA	GGCTTTGCCTGCGCAGGTTC	1021979	1022126	ATATGTCCGAGTGGTTAAGGAGACAGACTCGAAATCTGTTGGGCTTTGCCTGCGCAGGTTCGAATCCTGCTGTCGACGCCAATATGCCTTTTTCTTCGTTTCCCATTTTCAAGTTTTTCTTGTCTTTTTAATTCTCCTCGCGCATAA
novel_mir611	scaffold60	+	TTGATTACCCGCTCTGTGTGT	AGGGTTCACGGGATTAATCGGG	1079627	1079724	CACTTGGGGCCACCAAAGTCCATTTGGCTTGATTACCCGCTCTGTGTGTCGCCAGGGTTCACGGGATTAATCGGGCGAACTCTGGACACCCCGGGTT
novel_mir612	scaffold61	-	TTTTGTATGTTTGTATTATTTTATGTAT	CGTTACAAACTTTTAAAAATAATTGTT	289919	290166	AGTCCCTGTGACATTTTCTATTTTTGAAGATCAGTCCCGAACTTCCAAATGCGTTACAAACTTTTAAAAATAATTGTTTTAATTTTTTCTAAATTTTTGTATGTTTGTATTATTTTATGTATTTTTATTGGACTTTTTCAAATTTTATTTCCTCTTAAATGACGTGGCGCACTATGATTGGCTCCACGTAACAAAAGTGACACATAGGACGTGTCACGTTAGCAAAATGTTAACGGCGTCAGGGACA
novel_mir613	scaffold61	-	CCACCCCCTGATTGGAATCACCGATG	CGACGACCCCAATCTAGAGGGATGGCGT	316925	317228	ATTAAAAATGCACAAACTTTCGATTTAATAACAATTCTAACACAGTGTCAAAATTTTCATTAATTTGGACGGATTTGAGATCGTAGAGGGCGTCGACGACCCCAATCTAGAGGGATGGCGTCGACAACTCCAATTGGGGGTTGAGAATTCTCCCGATTTCGAGAGGTGGGGGTTCCAATTCCGGCCACCACCCCCTGATTGGAATCACCGATGCTCTCTGTGACCTCGATTCCGTCCAAATTAAAGAAAAATTTGATATTGTGCTAGAATTGTTATCAAATTGAAAGTTTGTGCATTTTTAGA
novel_mir614	scaffold61	+	TTCGAATACCCTTGGGGCCACCG	TGCACCGCCGGGGGTTCACAGAGCCCC	445130	445237	ACCCGATCCCGGGTTCGAATACCCTTGGGGCCACCGGAGCGCCTTTGGCGTGATTATCCGCTCTGTGCACCGCCGGGGGTTCACAGAGCCCCGGGAATTACTCGGGC
novel_mir615	scaffold61	-	TCCAATTTTTTTAATTAATTAATTAATTCC	TCTCTCTTATAATTGAAAAAAAATGTAC	842494	842819	ATTGATTGAGACTCAGGATTTAAGCAGATTTCACTTATTGAAATGTACAACCAATTTAAGAAAGGGGTCTTAGTGCAATGGCTAGGACGCTGACTCGAGACCAAGAGGTCTTGGGTTCAATCATCACTAGTAGGATGTATGTGCTCCTTTATTTTATTTAATTTTCTATCTTAGTACTAGGCCCTTGGATCTCTCTTATAATTGAAAAAAAATGTACATCCAATTTTTTTAATTAATTAATTAATTCCATGCTAATATTTTTTTTTTGGATAATTGCTACACTTTATTTGCTTAATCAAATATGCACATATGAGTTCCAATCAAA
novel_mir616	scaffold61	+	CTCAAAAATGGCCTCCGTTATAACTTTCGT	GAAGTTATAACGAATGTCATTTTTGAGACA	983347	983618	ATTTTGTAAAATGTCTCAGTTTTGTCCTAAATTTTGTTTTGTAACAAAAAAACCCATAAGTTTTATAAAATGTCTCAAAAATGGCCTCCGTTATAACTTTCGTCAATTTTTGCCTACGTGTGACCTACGTGGACTGTTAAAGGGACCCACCATCAGCAGCAAAAATTGACGGAAGTTATAACGAATGTCATTTTTGAGACATTTTAGAAAAGTTATAATTTTTTTTGTTACAAAACAAAATTTAGGACAAAACTGAGACATTTTACAAAAA
novel_mir617	scaffold62	-	AGTCATCAGAGCCACTTTGGCATGATT	CATGCATATGTAGCTCTTTTTTTTTA	271014	271201	AATGTGATCGATAATATATATACATGCATATGTAGCTCTTTTTTTTTAATTCAAATATCTATCCAATTTCGAATTTGAAACTCTTTAAAGTCATCAGAGCCACTTTGGCATGATTATCAGTTTTGTGCGTCGTCAGGAGTTCAAAGAGCCTTGGGGACTAGCGTGCGAAACTTGAACACCTCACATA
novel_mir618	scaffold62	+	AGGTTTCCACGTAAGTTTAGTAGAGTGAT	AGCGTATTGGAAACCTTTC	455493	455576	TGTGTGGTGAGAGGTTTCCACGTAAGTTTAGTAGAGTGATGAGGAGGTTCCATGTAAGCGTATTGGAAACCTTTCATTATATA
novel_mir619	scaffold62	-	TTCGAATCCCCTTAGGGCCACCGGAGCG	TCCATACGTCGCCGGGGATTCACGGAGCCC	609574	609728	ACCGAGACCCGGGTTCGAATCCCCTTAGGGCCACCGGAGCGCCTTTGGCGTGATTACCCGCTCCATACGTCGCCGGGGATTCACGGAGCCCCGGAGATTAGTCGGGCGAAGCCTGAACACTCCGGGTTAGAAAAAAAAAAGTACGGGACTTGGA
novel_mir620	scaffold62	-	GGCCCGCGCCGCAGCAGCTTTGCTCTTTTC	AAAAGGCAGAGCTGCTGTTGCGTGGGGCA	680890	681164	CATTTCCAACGAGTAGATTTAAAAAAAAATAGTAAGTTGAAAAGGCAGAGCTGCTGTTGCGTGGGGCACGCTGCTGCCACGCAGCAACAGTTGCTGATTGGGTCTCTCAATATTGAGAGAGACACAATCTCTCCCTAGGCTGAGTGATCCTAGTCGGAGCGTCTCTTTGCTGAGAGACTCAATCAGTTGCTGTGGCGTGGCAGCAGTAGGCCCGCGCCGCAGCAGCTTTGCTCTTTTCAACCCTTTTTTTTTTTAAATCTAGTCGTTGGGAGTA
novel_mir621	scaffold62	+	TAGTGCTTACGCCGATTGTTCAATTCGTC	GAACAATGCGTAGCTGGGA	684306	684409	CTAGTGATGATGGGCTAGTGCTTACGCCGATTGTTCAATTCGTCTGATATGTTCGTGGTTGAACATGAAAGCCTGAACAATGCGTAGCTGGGAGCATCACTAC
novel_mir622	scaffold62	+	TCAGCTGACACCAGGATCACTGCCATTCA	AGGACTGTGATGGCCTGTGTCAACTGACAC	697446	697584	AAGGGTCTAACATGACCCGGTGTCAGCTGACACCAGGATCACTGCCATTCATTACGTGTGGATTCCGTGTGGATCTCACGGGTGGAGGACTGTGATGGCCTGTGTCAACTGACACGGAGTTATGTTAGATTTTCCCTC
novel_mir623	scaffold62	+	GGTGGAAATACTAAGATCGTGACTCTCTT	TGAGTTAGGGAGTGCAGTGCTTCTTTCAAA	738983	739178	GCGACAACTTTTCACAATAAGGATGAAAAGATCAGTGGTGGAAATACTAAGATCGTGACTCTCTTTTAAAGTAATTTTTCTTTTATAAGTAATTATAATAGAAAACCATTTTTTTTCTTGGCTTTAGGGTGAGTTAGGGAGTGCAGTGCTTCTTTCAAAACGACGTTTCGTCCTTATAAGTGGTTAAGAAGTCGA
novel_mir624	scaffold62	-	GATCGAGATCATGTGGTAGCTTCA	GAAGCTGCCAGCATGATCTTA	1215947	1216065	GGCACCATTACCAGTTGAAGCTGCCAGCATGATCTTAACTTCCCCTCCTCCTGCTCTTCAGCTCCTTGGAGGGAAGACGATCGAGATCATGTGGTAGCTTCACCTGTTGCTGGTAGCA
novel_mir625	scaffold63	+	CGAAGAGCCATTTGCCACTGCTTCACGACT	TCGTGAAGCAGTGGCAAATGGCTCTTCGAG	346737	347045	TTTTTAAATCGGCAGGGAAAAAGGAAAGTATGAGTTAACAAGTTCTCTAATAAGACTTTTACCCTCTATCCTTCAGTTCCCATCCCTTGATTTTTCCAGCTTCTCGAAGAGCCATTTGCCACTGCTTCACGACTTCAGGAGCAAAAAACAACTCGAGAAGAAATTTGCTCCTGAAGTCGTGAAGCAGTGGCAAATGGCTCTTCGAGAAGCTGGAAAAATCAAGGGATGGGAACTGAAGGATAGAGGGTAAAAGTCTTATTAGAGAACTTGTTAACTCATACTTTTCTTTTTCTCTGCCGATTTAAAGT
novel_mir626	scaffold63	+	ATCCGAGCACGTTGTTAGTGGGATTG	TCCCATGGCAAAGGCTTGGGTT	497912	497984	TATCCGAGCACGTTGTTAGTGGGATTGGCTGCTTTGGATGGAGCGTCCACTCCCATGGCAAAGGCTTGGGTT
novel_mir627	scaffold63	+	GGTGGTGGTGGTTGGAATCGTGATTATCGG	ATAGATCATTGGCCACCACAACCCTG	645706	645804	TGAGAGAGATAAGGTAGAAGGGTGGTGGTGGTTGGAATCGTGATTATCGGCGGCCCTATAGATCATTGGCCACCACAACCCTGTCTTTCTCTCTCTTC
novel_mir628	scaffold63	-	GTAAGTTGCTCGAGTCTAGAGGGTAAGGA	AAACCACCTAGATTATTAGCAATTTGGTA	741915	742101	CTAATAGCCAACCCCGCTTTTTAAGGGGCATAAATATGTGGGATAGAGTCGCCACTACATGTTCAGGTCATTGGAGCCTTGACTCGGTAAGTTGCTCGAGTCTAGAGGGTAAGGACACGCTAAACCACCTAGATTATTAGCAATTTGGTATAGGAAACATTAAAATAGGCTCAGGGGTTCTATTAC
novel_mir629	scaffold63	+	GAAACAAGGGGCTAATCGGGGAGC	CCCTGATCAGCCGCTTGTTTCCCCTC	887637	887840	AAAAAAGGGGGAAACAAGGGGCTAATCGGGGAGCCCCGCCATCCACCCAGCACCCTCGCTTGTAATTGACCCCCCGATTGGGGTCACCGGCCTAGTCTAAGTCGGCCGGCGACCCCAATCAGGGGGTCGACTCTCGACAGGAGCTCCCCCGACACCCCTAATTTGAAGGATCCCTGATCAGCCGCTTGTTTCCCCTCTTTTTT
novel_mir630	scaffold64	-	ATGGGCGGACGGCTATGATGATCC	GAATCACAGCCGTCCACTTCGTGTGAGCT	92447	92574	GTCTTACATGATACCGTGTCATGTGACACGGGAATCACAGCCGTCCACTTCGTGTGAGCTCCACATTCCACTCATGGGCGGACGGCTATGATGATCCCATATCACATGACACGGGGTCATGTAAGAA
novel_mir631	scaffold64	+	ATAGCGAGCGTCGACGACCCCAATCAGGG	ATTGGGATCACCGACGCTATTTGTAGT	232326	232530	GACGGAGTTGAGACCATAGCGAGCGTCGACGACCCCAATCAGGGGAGGGGGCCTGCGACCCCAATTTGGGGGTGGTGGCCGGAATTGAGACCCCCACCTCTCGGAATCGGAGAGAACCCTAGGGATTCTCCTAATTTCGACTGGTGAGCCACGACCACCCTTCTGATTGGGATCACCGACGCTATTTGTAGTCTCAATTTCGTT
novel_mir632	scaffold64	+	TGGGCCACCACCACCTGGAATCGAA	GAGGAGACCGGGGCTGTGGTGACTCGAT	307112	307224	TGGCAATGCTGGCTGGCGTTTGGGCCACCACCACCTGGAATCGAATGAAATCAAAGAGAGAAAGAGAGAGGAGACCGGGGCTGTGGTGACTCGATGCCAGCGACCATCGCTC
novel_mir633	scaffold64	+	TCTTGGGACCATTAGAGATGATG	CATCTCCGATTTCTGTAAACT	412152	412352	GGCTATATGGGGAAATAGAATATGGTTCTTGGGACCATTAGAGATGATGGCCTAGTGATTCCAAACTCACTCCCATGTGATTTAGAGATTCACAGGTCTCGAGTTCGAATCCCCCCGGAGACATATGCTAGGGTGGGCTCTTTGGCTTGGACCTAGGGTCATCTCCGATTTCTGTAAACTATACTAGGCCCCTGGTAGTA
novel_mir634	scaffold64	+	GCTGTGACGATCTTAGACCTTTGGGTGATG	GTCGGGTTGTTACGCCGAT	529495	529613	AGATTGCTGTGACGATCTTAGACCTTTGGGTGATGGTGTAGTTATGACTCAAATCGAATATTTCGCAGTAGAGTTCGGGCCCATATGTTTACGCCATGTCGGGTTGTTACGCCGATCG
novel_mir635	scaffold64	+	GTTAATGAGCCTCGACTAATTC	TTCGAGTTCGGTTGGCCAA	531847	531972	TTTCGGTATATACTCTGGTATCCAGAAGGTTAATGAGCCTCGACTAATTCAGTTCGAGTTCGGTTGGCCAAATGGAAGGATAAAATTCTTTCAACATGAATTTTCTCCATTTACAATACTCGAAT
novel_mir636	scaffold64	+	TAGTTGGGCACCTCGTCCCATTAAGTAA	CCTCTTAGTGGACCGACTCAACTCAATTCT	654216	654336	GGGTTAGTTTAGGTAGTTGGGCACCTCGTCCCATTAAGTAAGATCTCATGATCGAGTCTTATGACGTAGAAAATGTACGGCCTCTTAGTGGACCGACTCAACTCAATTCTAGATTAATCA
novel_mir637	scaffold64	+	TTAGACTTCTAGCCCTATTTTATCTT	AAACAGCACCGCTGGAAGTCTAGCCA	946754	947033	TTTTCAGTCACGTGATTAGACTTCTAGCCCTATTTTATCTTTTCTAAATGTGTCATATTCCAGTTCATTTGTGTCCGATTCATAAATTCTTCAGACAGTCAATTGCATGTGCGTACATTGTGTACAAAACGATATGATGCAGCCAATAACATGCATATGCAGTCGACTATTTGAATAGTTTTTTTCGAAGTACGACACAAATGAACTGGAGTACGCATGAATACGACACGCTCAGAAAAGAAACAGCACCGCTGGAAGTCTAGCCATGTGGCTGAAAAA
novel_mir638	scaffold64	+	GCTGAGTCGGCCCATTAAAAGGTG	AAGTACTTGAACCCGAGACTTAGCTTA	952996	953189	CTGATATTCAAAAGTTCAATTGGGCCCCAACTAATCCACTCGAGCTGAGTCGGCCCATTAAAAGGTGAAACTCTCCAAACATGGATTTTCTGCATTCACAAGTACTTGAACCCGAGACTTAGCTTAAGAGGAATAAGTATCGAACCGCTTGAACCAACCCATGTTGGTATCTCATTGAATTTTTTAATATCAA
novel_mir639	scaffold64	-	ATGGCTTCTTGGCTACTAACGATCAAATTC	TTTGGTCTAGTGGTAAGAAGGAGCTTAA	1043153	1043382	GGGGTTTGGTCTAGTGGTAAGAAGGAGCTTAAATATTCATCCGATCTCAGGTTCGAAACTCCCTGAAGTCACCGGAGCGTCTTTGGCGTGATTACTCGCTCTGTGTGTCTCCGTGAGTTTACGGATCCCTGAGAATTAGTAATGCAAAGTCTAAACACTCCGGGTTAGCAAAAGGAGCATTACTCGGAATCGTTTTCCATGGCTTCTTGGCTACTAACGATCAAATTCA
novel_mir640	scaffold64	+	TCGAAACCCCTTGGAGCCACCGGA	GCGTTGCCGGGGGTTCACGAAGCC	1086060	1086167	ACCCGATCCCGGGTTCGAAACCCCTTGGAGCCACCGGAGCGCCTTTGACGCGATTACTCGCTCCGTGCGTTGCCGGGGGTTCACGAAGCCCCGGGGATTAGTCGGGC
novel_mir641	scaffold65	+	ACGGAATTCACATGACAACATCACA	GATGTTGCCACATGAATTCCGTTGC	89716	89897	CGAGAAGGTATTGTATGTAACAGTGGTATGCAACGGAATTCACATGACAACATCACAAGACACGTAAAAAAATTTATTTTGTGATATTTCTAAAAACCAATAAAAATAGGGATACCTAGAGGCTTGTGATGTTGCCACATGAATTCCGTTGCATACCGCCATTACATACAAGACTTTCTCC
novel_mir642	scaffold65	+	TCTTTCATTAGACCTTGGCCTC	TTTGTCAACTTGAAAAAAAAAAAAGGAGAA	180165	180252	AGGTAGACATTTAGGATTTCTCTTTCATTAGACCTTGGCCTCCTTTGTCAACTTGAAAAAAAAAAAAGGAGAAACTTGAGTCTATCA
novel_mir643	scaffold65	+	CTCGTCGACGAAGTCGGTGTGAATA	GTCACGCGTGGGACTCTCGATCGACAGTTT	861840	861933	GCTGATCTCGAAGACTCGTCGACGAAGTCGGTGTGAATACCGGTAGAGGCGTCACGCGTGGGACTCTCGATCGACAGTTTAAAAGATTTCAGG
novel_mir644	scaffold65	-	GATGTATTGTACGGCCTGAGGCCTGCCATT	GGTATCCGGCGCCGTAGCAACCGACTAG	1119530	1119607	GTTGATGGTATCCGGCGCCGTAGCAACCGACTAGTCCACCGGGCGATGTATTGTACGGCCTGAGGCCTGCCATTAAA
novel_mir645	scaffold66	-	TAGCTGGTGATCCGGGTTGTTTCCCT	GAATCATTCCGGGTCAGTCATTTAGGGGCC	996683	996755	AATCTGATGAATCATTCCGGGTCAGTCATTTAGGGGCCTTAGCTGGTGATCCGGGTTGTTTCCCTCTAGATC
novel_mir646	scaffold66	+	TTACTACGTGGCGTGAGGAAGCACC	TCTTCCTCACCACGTCATTTGAGAT	1002684	1002880	GGTAGCAGGAAAAGTTATTGGGTGATCCTACCTTACTACGTGGCGTGAGGAAGCACCAATCAAATTGCATGAAACTAGGGACTTGATGCTAATCACTCGGATAATTGCCATCATTATTCTTCATTAAAAAATTCTTATTGGTTCTTCCTCACCACGTCATTTGAGATAGAATCATCTATAATTTTTTCAGGTTGCA
novel_mir647	scaffold67	+	GTTGGCACAAATTAAAGTGTTTTAAGTAGA	CGCTTGAAACTTAATATGCCGTT	1573	1689	CGAGACTAATTCCGTCCAATGTTGGCACAAATTAAAGTGTTTTAAGTAGATTTTGAATCTCCACACTGTAGATAAAATCCGCTTGAAACTTAATATGCCGTTGGATCACATTCTCA
novel_mir648	scaffold67	-	CGGTGGTGGCCGGAGTTGGGGCC	CCCCGACGCCGGCCACCACCT	116862	116953	GTGGTGGATGCCCCGACGCCGGCCACCACCTCCCAGACTTGGTTGCCAACGACCTCATCTGGGCGGTGGTGGCCGGAGTTGGGGCCACCAT
novel_mir649	scaffold670	+	TTAGGCCTATTTTGGATGTAC	TATCCACTTGGGATCATGTCTT	3834	4004	ACCTCTGTTTTTTGACGATCTAACTTATCCGTGTTTCTCTTGTCTTCATTTCCCTTGTGATGAATCTAGATGAGGAGGGACGCATCAGGTATCCACTTGGGATCATGTCTTCTTAGGCCTATTTTGGATGTACAATGTAAGTTTAGTAGTCGTATTTCATTTCAGATGGA
novel_mir650	scaffold68	-	ACTACCCATTGGACCTCCTTTATA	AAGATCGCGGGTTCGATACCTCGTGGGACT	454773	454918	AAACTTCATGGTTACCCAAAGAGAGTGTAGCTCAGTAACGCATGCCTTCACTTGTTGACTTAAAGATCGCGGGTTCGATACCTCGTGGGACTACCCATTGGACCTCCTTTATAATAATAAAAAATTCATGGGGATCATGCGGTTA
novel_mir651	scaffold683	-	CTGGTCCGTATAAAAAAAAGACAGTACGTA	GGACTTTTTTTTTTTTTGGGGGGGAGG	3799	4053	TGTTCGACACTTAAGTCTCCTAAGTAAGGGTTTGAGTTTGAGTCTTGTGGATGGAGAAAATCCATGATATGAGAATTTTATCCCTTGGTGGATCGACTCGGCTTGACTGAATTAGTCGGGACCCAATTGAGTTTTCAAATATTCTGGTCCGTATAAAAAAAAGACAGTACGTAGAAGATGTAAGAATTATAGATAAGAAAAATGGGGACTTTTTTTTTTTTTGGGGGGGAGGGGAAGCTTGAGATAGTGGAACT
novel_mir652	scaffold69	+	TTGTCTAAGTGGATGATATATAA	TATGCCATCCACTTAGACAACCA	193266	193441	TGGCTGTTAAAACTGTTGACGTGGTCGTTAAGATCGCTGATGTGGCGGACGGTTGTCTAAGTGGATGATATATAAATATAGATATCTAGGACCGCTGTTGTGGTATGCCATCCACTTAGACAACCATCTGCCACATCAGCGATGTTAACGGCCACGTTAGCAGTTTTAATGGCTT
novel_mir653	scaffold69	+	AAGTCCAAGGCCCACTGAATCAAGCA	TCAAGTGAAACGCTTGGGACTTAAC	1049751	1049931	CCCACCAGCACGCTAGTGAGTTAAGTCCAAGGCCCACTGAATCAAGCATTATGGGCCGGCCACCGCCATCCCATAATACACCCACATAGTGCGCGAGCTGTACGTCCTCAGTGAGGTTCGAACTCGTGATATTCAAGTGAAACGCTTGGGACTTAACCACTAGACCACCATGCTGGTGGT
novel_mir654	scaffold7	+	TGACGTGATTACCCGATCCGTGCGCCGCC	GGAGTTCACGGAGCCTCGGGGATTAGTCGG	757799	757986	AGTGGTTAATGTGCACTCAAGTTTGCATCGAGACCCGGGTTCGAATTTCCTTGGGGTCACCGAAGCGCCTTTGACGTGATTACCCGATCCGTGCGCCGCCGGGAGTTCACGGAGCCTCGGGGATTAGTCGGGCGAAACCCGGATACCCTGGGTTAGCAAAAAAAAAAAAAATGTAACATTGACTGCC
novel_mir655	scaffold7	+	GCTTGACCTCTTAGCTGGCTGATCTGACTT	AGATTAGTCGTGGATGATTGAGCTTC	998213	998311	ATATCGAAACTATTGGGAAAGCTTGACCTCTTAGCTGGCTGATCTGACTTAAACTTAGATTAGTCGTGGATGATTGAGCTTCTGAATATATTAGGTAA
novel_mir656	scaffold7	+	AGTTTCCTCATGTCGAAACGTAGGACTCGC	ATCGTGACATCTGACGATGAGGGGATGCG	1248426	1248617	ATATATATATATATATATATATTCATATGAGTACGGCTACAATGACACCAGGTCACTCTGACACGCAGTTTCCTCATGTCGAAACGTAGGACTCGCAGGCATCGTGACATCTGACGATGAGGGGATGCGGTGTCGCCCCTACCTAGTGTCATTTTAGAAAATGCCATACATATATATATATATATGTATAC
novel_mir657	scaffold7	+	TAATTGAATGGCGGCTAGATTTTAAATCTT	ATTAAAGTGTGCCTCAGACGATTTCAC	2466859	2466929	TTTGTGTAATTGAATGGCGGCTAGATTTTAAATCTTCGAGATTAAAGTGTGCCTCAGACGATTTCACGAC
novel_mir658	scaffold7	+	TCCGTTGATATCTAACAACTATGCTGACA	CAGCACGGCCGTTAGATATTGACAGAAAA	2905324	2905671	GGGGAATTTACCTAAAATGATCCATGGTTGACCCGTTTTGTCAAATCTATCATATGCTTTTTTTTGGTCAAATATATCCTATGGTTTACTTTTTACATCAAATCTATCCCTACGTTATCTTTTCCGTTGATATCTAACAACTATGCTGACATGGCATCCACGTGGCAATTGTGCCCCACTATCTCTACACGTGCCTCGTCAGCACGGCCGTTAGATATTGACAGAAAAGATAACGCCGGAATAGATTTGATACAAAAAATAAATCATGTGATAGATTTGACAAAAAAAAAGCATATGATAGATTTGACAAAATTGGTAAATCATGGGTCATTTTAGGTAAAAACCCA
novel_mir659	scaffold7	+	TTCTTAGGACGACTCGACGCTAACATATGC	TCGGTAAGGCGTGCAAGAGTCGGGAAATG	3376160	3376253	ACCTGTACGTTTCTTAGGACGACTCGACGCTAACATATGCTCCTCATCTGAGTGGTATCGGTAAGGCGTGCAAGAGTCGGGAAATGTGGAGGA
novel_mir660	scaffold70	+	GCTTGAGCTTGATTGAGCCTGAAAG	TCGAGCTCAAGTCAGGTTTAGGCGTG	200829	201008	GCTTAGGCTTGAGCTTGATTGAGCCTGAAAGTTCAAGTTTAAGTTTGAGCTCGGCTCGTCAGACAAATCAAAGGCTTGGTCTCAGCTCGTATAAGGCTTGGTCAATGGGCCAAGTTCAGCAGAAAAGTCAGGGTCAAGCTCGGCTTGAACTCGAGCTCAAGTCAGGTTTAGGCGTGAGA
novel_mir661	scaffold70	-	TTGTCACGTGATACCTCTGTTATATACAA	TATAGATATCACATAAGATTATGT	524055	524248	AGGAGAAGGTCTTGTATAGATATCACATAAGATTATGTTACAAGATAAATAAAAAATATTATTTTTGAAAATAATGGATTATTTTTATCAATAATAATTTTTTTTGTTTACGTACTAAAAACCAAAATAACAAACTTTTATTGGCTTATGACATTGTCACGTGATACCTCTGTTATATACAAGACTTTCACCC
novel_mir662	scaffold71	-	TGGTTGGTGAGCTACCTAAGTCTC	ACTAGATTAGAATCGCTCCTACAT	229733	229961	TAGTTAGATTAGTCCGTGACTTGGGACTAGATTAGAATCGCTCCTACATCGTTTGAGTTGGTTGGTGAGCTACCTAAGTCTCTATAGGGTCACGATACTAACCACTTAGGCACTTGATCGTTTGACTCAGTCTCAAACCAAAAATCTAGATTCAGGGATTTTGTTACCATATCAATGCCTGCAAGCGAGGACTTTGTCTGGAATCGGTACCCTCCTCGTTTCTAACTC
novel_mir663	scaffold71	-	ACGCACGGAGCGAGTAATTA	TTCTCGAGACTCCGTGAACCCCGGCG	830858	830916	CGACTAATTCTCGAGACTCCGTGAACCCCGGCGACGCACGGAGCGAGTAATTAAGTCA
novel_mir664	scaffold72	+	ATCTGGGTGACTTAGGCTTCCATATC	CATGGCTGGGCCCTCTTGGATCAG	100706	100829	TATGCTCGGGACCCACACAAAATATTATAAAACTAAAAATTGGGCAAGTGGATTGATCTGGGTGACTTAGGCTTCCATATCCATGGCTGGGCCCTCTTGGATCAGTAAAACAACTCGTGCATT
novel_mir665	scaffold72	+	AGTTCACCGCTGTCGACGCTATGCTACCAT	CACGCCGGCAGCTCTGGTGAGGTA	919391	919623	AGAGAGGGTTGCTAGTAAGTTCACCGCTGTCGACGCTATGCTACCATAAGAAGAAAAATAAAATATAGAAAGAGAGGGACTCAGCGGTGGTGGGACCCTTGGCATTGATCGGAATCGAAAGACCCCAAGATTTGAAATTCTTTCGATTCCGATCAGCGAGCCCTTGACGGCCGTTGACCTTTACCCCTCCAGCACGCCGGCAGCTCTGGTGAGGTACCATTGCCGCCTCTCC
novel_mir666	scaffold72	-	CACGGCCGTTAGATTTCAACAGAAAAG	TTCCGTCAACATCTAACGGCCGTGCTG	1000334	1000515	ATTTACTTTTTGCATCAAATCTATTACAGTGTTATCTTTTCCGTCAACATCTAACGGCCGTGCTGACGTGGCACGTGAAGAGATAGTGGGCCACACTTACCACATGGGCACCACGTCAGCACGGCCGTTAGATTTCAACAGAAAAGATAATTCCGTGATAGATTTGATGCAAAAAGTAAAC
novel_mir667	scaffold73	+	CCTTAGAGGGCGTCGACTATGCCAATC	GGTTTGTCGATGCCCTCTAGGTT	671204	671451	ACCTCGATTGGGGTCGTCAGTGACCTTAGAGGGCGTCGACTATGCCAATCAGGGGATGGTGATCTGGATCGAAGCCCTATCCGTCGAAATCGGGATAATCCTCAAGGATGGTGGCTGGGATCGAGGCCCCACTCGCCGAAATAGGGAGAACTCTCAATTTGAGGATTCTCCCGATTTCGCCCGTCTACCACTCCTCTAATTAGGTTTGTCGATGCCCTCTAGGTTCACTGGCTACTTCAATTGGGGG
novel_mir668	scaffold73	-	CCCCCTTTAGGCCGACCGCTTGAACTGA	GTTCAAGTGATACGGCATT	778100	778347	AGGAACTAGTACTAAATTGAATTGGTTCAAGTGATACGGCATTTGTTTTCCTTAAGCAAAATCTCAGGTTTGGATCTTATGAATAGAGAAAATTCACACCGGGAAAGTTTTACCCCCTTTAGGCCGACCGCTTGAACTGAATTAGTCGGACCCAGTGGGCTTCCAAAAGTACGCAAAAAAAAAAGTGTCTCCTAACATCCAAAACAAAGTGTCCGAAACCCACAACTTCCTCAACTCAAGAGTTCCA
novel_mir669	scaffold73	+	GGCGATGGTGGCTGGAATCGAGGC	CTTCGATTCCGGCCGTTACCGCCC	1003252	1003463	AGGGTGACTGAGGGAGAGGAGGACCACTATCGCCCTCAATTGTCGCTCTCTCTCTCTTCGATTTTTGAAGAGAGAGCAGCGATTCACAGCAATGGTGGCTTCGATTCCGGCCGTTACCGCCCAGGTGAGATCGTTGGCAACCCTTGACATCAATCTAAACCTTGATTAGGCGATGGTGGCTGGAATCGAGGCGTTCTCTGCCCTTCACCCC
novel_mir670	scaffold74	+	GTCATCTCGTCATTGACGCCATCAAGCCG	CTTGACGGCATCAATGGCGAAATGACGGT	73341	73579	ATTGTTTCAGTATAGTACAAATCGTCATCTCGTCATTGACGCCATCAAGCCGACGCTGATGGTGCAAAGTCGATTTTTGTGGGACATTACATGATGGTGCAAAATGTTTTGAAGTTGTAATTTAATAGTATAAAATGTTTTACGTAAGTTACATGATAATACAAAATTTACAGATCTTGTAAAGGACGGCTTGACGGCATCAATGGCGAAATGACGGTTTGTACTATACTGAAACAAC
novel_mir671	scaffold74	+	CTCATATTCCATCGCCTTG	GGGACTGGCCATGAGACATACATACT	179790	179964	TAGACGGCCGCCGTCGTTGAAGGTGGTCTGTCCCCTTCCGGGGGGACGGAGCTCCTCCGATGTCGGCCGGGTCTCATATTCCATCGCCTTGTGGAGCGGCGTCGCTGCCTTTACCATTTGGGACTGGCCATGAGACATACATACTCATATACATACTCTTTTTATTACTGTTTT
novel_mir672	scaffold74	+	CAACGACAACCACCGTCCGCCCA	GGGATGGTGGCCACCGATGAGACTTCCACC	500797	500914	TGGTAGGCTCAACGACAACCACCGTCCGCCCAATTGGGATTGCCCATGACGACAAAGATCTCTAGTGATCTCAATTAGGGGGATGGTGGCCACCGATGAGACTTCCACCACCTACCC
novel_mir673	scaffold74	+	TAGGTGGGCTATGTCTTACCGAGT	TTGGTGGGATCATGGTGACCTAG	533010	533177	ATGGGAGGTGTTCTGATCCACTGTACGCTTTGGTGGGATCATGGTGACCTAGGTGGGCTATGTCTTACCGAGTCTTTTACCCATTCGAGCGAATGAAACATTTCATGGCGGCTGTGGAGCCCCTCTGGTCTCCAGAGGTGGTTGTTACGCTGGTCTTCCCCTCCCGA
novel_mir674	scaffold74	-	ATGAGAATTAGTTAGGCCTT	GCCTGCGATTGACTTGACTTATTCCGTAAA	674721	674849	AAGAAAAAAAATTAGTAGTGCAGCGGCGAGGCCTGCGATTGACTTGACTTATTCCGTAAATTTTTAGGTTATTCACGTGGATTATGAGAATTAGTTAGGCCTTGTATGGTAAATAAATTTTTTTTTTA
novel_mir675	scaffold74	-	CTTAAGATCTGTCAGTTACAAAGTACCAT	GTTGATATAAGTCTGTTATGCG	675384	675488	AGGAATGATGAAAAAGTAATGTGTAATGGTTGATATAAGTCTGTTATGCGACTTAAGATCTGTCAGTTACAAAGTACCATAACATATTAATGTGGGACATTCCC
novel_mir676	scaffold74	+	TGATCGAGCCTGAAAGCTTAAGCTTGA	GAGGTTTGGGATCGGCTTGTATGAGGC	865548	865752	ACGAGCCAAGTCGAGCCCGAATATGTAAGGTTCAAGCGTGGGCTTGTCAAACTTTTCCTAGGCTCAAATTTTGGCTTGAGCTTGATCGAGCCTGAAAGCTTAAGCTTGAGCTCGGCTCGTCAGACAAATCAGAGGTTTGGGATCGGCTTGTATGAGGCTCGGCCAATGGGCCTAGTTCAGTAGAAAAGTCGGGCTCGGGCTCGG
novel_mir677	scaffold75	+	CTTCACGTTAGACAGAGAT	TCTGAACTGGACTCTGCACTA	702733	703000	CGTGGAGCGAACTCTAGGGTTATCAGAACGGGTAGATCTCGAGTGTATTTACGATCTCATGAGAGCACTTCCTGTTGTGGCTTCAAAACAAGAATAAGACCTAGTAAAGGGTCTTGCAAAACTTATTATGCCATCTCCATTGGGTATGTCTTTTCACTTGTCTCTGAACTGGACTCTGCACTACCATATCGACTTCACGTTAGACAGAGATAAACTCCAAGAAAAAGAGAGATATCTACTCCAGTCATGTATCTAATTCGGCCCACA
novel_mir678	scaffold75	-	CTCATCTTGAGGAATCGGTGATCTCCTCT	TGCGATTCTGACAACCATGGGTGG	968048	968332	CCTGACTGGAAAAAAAAGAAGAAAGGGGGTGGAAAAAACAAAAAAAGAGGGTGGGGCCTAGGCTTCGGCCTGCTTTTGGGCCTGGGCTTGGCTCGACTCTCGATTCTCGGCCAGATTCACCTCCGATTCTACTGTCCTGACTCATCTTGAGGAATCGGTGATCTCCTCTCGAATTTTAGAATCGTATGATTCTACGATTCGAATTGCGATTCTGACAACCATGGGTGGAAAATAATGGGCAGTTGCTCATCCTGCAAGATCCAAAAGAACAAATTCCGATCAGT
novel_mir679	scaffold76	+	ATTATACTGGGCTTTTGGTGGTGC	CGATTGAATACGAGAGTCCGAAC	137687	137888	TGTGGTTTGGTAATCCCAAGGTTGACATGGATTTGGGGAACGCCGGCTTCTGTAAATTATACTGGGCTTTTGGTGGTGCTATGCTGACGAGGGCAGTACTTAGGCTGTTTGATCAGTTCGTCTAGTATATTCACGATTGAATACGAGAGTCCGAACATTGCGTAGAGGGAGGCGACGGGGTCGCCACTAATGCTGCCCACC
novel_mir680	scaffold76	-	TTTGCGTGTCGACAACCCCGCTGA	GCTCAACAGACCGGAATGCAGGGCC	751713	751794	ATTCAAGCTCAACAGACCGGAATGCAGGGCCAAGGCTCTGAGGAGCTTTGCTTGCTTTGCGTGTCGACAACCCCGCTGAAC
novel_mir681	scaffold77	+	AATGAGATGTGATTACAAATTTG	ACGTGTGTTTTTGTTGTGTAGTGT	5226	5422	AGCCCTCCCCCAGTTTCTTAGGGGCCGTTTGGATTCAGAATTAAAGTTACTTTGATTTTGATTTTGATTGTGAAAAAAGACAAATGAGATGTGATTACAAATTTGACTTGGGAAACGTGTGTTTTTGTTGTGTAGTGTGTTGAGTTAAAGTTAAAGTTAAAGTTAAAATCAAATTTCTCTGAAAACAAACGGGGCG
novel_mir682	scaffold77	-	TGTACTTTTCACCGGTATGAATTGGTTTGG	AATACTAGAGTACACACTGAAAAAACAAAC	227985	228227	AAAGTCTCGAGTTCGAATATTGTGAATGTAGGAAATCTTTATAAGGAGAGTTTTACTCCTTAGTAGCCGACCCGACTCGAACTGAATTGATCATGATTCATTGGGCTTCCGAATACTAGAGTACACACTGAAAAAACAAACTCAACAATTAATTATATATGTACTTTTCACCGGTATGAATTGGTTTGGGGGTCAGGATTGCACATTTTTCCCGTTAAACAAAATCTCGGGTTCGAGACTTG
novel_mir683	scaffold77	-	ACTTTACTTTATATATATATATATAT	TATATATATATATAGATTAAATACAG	649578	649734	TAACATGGCGGCGTGATAATTGAGTTTGAGACTCCGTTTATATTTTTGATGATGTGACGGCGTGAGAATTCAACTCGAGACTTTACTTTATATATATATATATATATATATATATATATAGATTAAATACAGCTTAATGTTCACGAGGCTATGTTC
novel_mir684	scaffold78	+	ATTGTCGGATGCATTGCATA	AAAACGACGTGATGCAGCCAACAGTATAC	309320	309508	TCGTGTCGTATTCTAGTTCAATTGTATCATATTGTCGAATGCATTGCATACTGTCGACTGCATATGCGTATTGTCGGATGCATTGCATACAAAACGACGTGATGCAGCCAACAGTATACACATACAGTCGACTATCTGAAGAGTCTATTTTTCAAAATATGACAAAATTGAACTGGAGTACGACACGC
novel_mir685	scaffold78	+	TTTGGATAGGGTCCGATTTGGTGTCTCA	ATGGCAAGATCCTGTTCTAAAATC	419451	419512	TAGATTTTGGATAGGGTCCGATTTGGTGTCTCAACATGGCAAGATCCTGTTCTAAAATCTT
novel_mir686	scaffold78	-	CATGGAGGTAGGGTTGGGTCGTCG	CGACCCGTCCCCACCACCAAGGTC	698249	698406	GGAGCCACTAGTTGGCGACCCGTCCCCACCACCAAGGTCGTCTGCAATAATAGAGGATGTCAGCGGCCATGGAGGTAGGGTTGGGTCGTCGATTAGCAGCCCCAGCTAGGAGTGTAAATGAGACAAGACTATTCGCGAATAGTTTGGGCTTGGCTCA
novel_mir687	scaffold79	-	CGTTGGTCTCATGAGTGACCCATTTTCTCA	AAGGTGACGTACGACTAATGGTA	683540	683747	TGGTTCGAGTGGACTCTTATAAATTGTAAAAGAAGGTGACGTACGACTAATGGTATCTCATTTCTCGTTTCATAATAAACATTCATATTCTTAGTTTAGTTTCCATAAGAAAGTTGCGAGGACAAGAAAGTTTTGAGCAAGGGGCATCGTTGGTCTCATGAGTGACCCATTTTCTCAATTTACGGTGAGTGATGGTTGACTTGACCT
novel_mir688	scaffold8	-	TGTCAAGTGGTACCGTTAGCTCCACG	GGAGTTGACGATGCAATGTGGCAC	201722	201885	GGATAGCTAGCGGGAGTTGACGATGCAATGTGGCACAACATGATTGAACGAGTGGCACCTGACATCGTTAGCTCCATATTAGCTATTATCGTCCGATCATGTGGGGTCTTCTCGTCTATTCATGTTCTGTCAAGTGGTACCGTTAGCTCCACGTGAGTTGTTA
novel_mir689	scaffold8	+	TTCCAAGTTTGATATTCGTACT	ATGCCATCGCTTGGTAATCAAG	603702	603941	GAGTGGCTGTTGAGGGACTAAGGACATTTATATATAATCAGATCATCGAGGTATCAGGCATCGCATGATCTTGTCCACAAACCTTTATTTTTTCAGGAAAGTGATTCAAATAATTGCTTTTTTTAAGGGCAAATAATTAATTTCTTATAAAAAAATAAGTAAAGCGCAGTGGACGTATGCCATCGCTTGGTAATCAAGAGGTTCCAAGTTTGATATTCGTACTCCTTTATTAGTTATTA
novel_mir690	scaffold8	-	ATTTGGGTAGTGAGGACCTCACCGGGGC	TCAACGATAACCACCACCTACCCAATAG	721040	721399	AAACTGTCAATTTGATATCAATGTTAGCACAATTTCTATTTTTTCGATTGGTGGGCCTCAACGATAACCACCACCTACCCAATAGGGGTTGCTCATGATGACAGAGGTCTACGATGCCCCCAATTAGAGGGATGGCGACCGCTGTTGAGACTCTCACCACCTACCCCCTTCATTCTTTTCTTGATTTTACTTTTCCTTTTTTCAAATTTGGGTAGTGAGGACCTCACCGGGGCCCACCGTTGCCCCCATAATGTTGCTGAAGACCTCGTCTATTGCGATCGGAGGGTGTGACCGTCGATTCTCATTTAAATTAATAAAAAAATTGAAACGTGTTAAAATTGATATCAAATTGATAGTTC
novel_mir691	scaffold8	-	GGATCGTTGGCGCCCTCTGTGACCT	GACTACAGAGAGCGCCGACGACCCT	836447	836687	CTAGTATAACATCAAATTATCTATTAATTTGAACGTAATTGAGACTACAGAGAGCGCCGACGACCCTAATTGGGATAAGTCGCCGGCAACCCTAATTGGAGGATGGTGGCCGGAATCGAGACCCCCACCCTCCGGCGGGTGGAGCCATGATCCAGGCCATCACCCTCCCGATTGGGATCGTTGGCGCCCTCTGTGACCTCGATTCCGTTCAAATTAACGAAAAATGTGACGACGTGCTAC
novel_mir692	scaffold8	-	ACTCTCGATTGGGGTCGTTGGCGCAC	CGTTGACGATCCCAATTGGAGGGTG	864361	864574	AGAATCGAGGCCATAGAGATCGTTGACGACCCCAATCCGAAAGAGGGCGTTGACGATCCCAATTGGAGGGTGATGGCTGCAATCGAGGCCCCTACCTTCGGAATCGGAAGAACCCTTAAATTGGAAATATTCTCGATTTTGAAGGGTGGAGCCACGACCTTGGCCATCACACTCTCGATTGGGGTCGTTGGCGCACTTTATGACATCGATTTC
novel_mir693	scaffold8	+	GCGCCAACGACCCCAATCGAGAGT	TTTCGGATTGGGGTCGTCAACGA	864326	864607	ATAGCACGATATCAAATTTTTCGCTAATTTGAACGAAATCGATGTCATAAAGTGCGCCAACGACCCCAATCGAGAGTGTGATGGCCAAGGTCGTGGCTCCACCCTTCAAAATCGAGAATATTTCCAATTTAAGGGTTCTTCCGATTCCGAAGGTAGGGGCCTCGATTGCAGCCATCACCCTCCAATTGGGATCGTCAACGCCCTCTTTCGGATTGGGGTCGTCAACGATCTCTATGGCCTCGATTCTGTCTAAATTAAAGAAAATTTTGATGTCGTGCTAA
novel_mir694	scaffold8	+	TACAGGCCATTGGTGATCTTGAAGGGGGAG	CCCCTTCGATGTTGCCAATTGCATGTAGGT	1097975	1098251	GGGGAGGATGAGGCTTCATTGGCGGCCAATCCTCATCCTTTGAGGTCGTCAGCAAACTTACAGGCCATTGGTGATCTTGAAGGGGGAGGGGTGACCATCAACAAGTCCCCCTCTTCCCCTAACCAGGAGATCCCAACCGAGTTGGGATCTCCCGATTAGGAGAAGAGCAGGGCTCACTAGCGGCCATCCCTTCCCCTTCGATGTTGCCAATTGCATGTAGGTTCACAAGTAATCTCAGAGGGGAGAGGTAGCCGCCGGTGAGTCCCCTTCCGACCC
novel_mir695	scaffold8	-	TTGACAACTCCACCGCACCTCGTAGTTTT	TAACCACGAGGTGTGGTGCAGTTGGCAAA	2065174	2065321	GCAATAACCACGAGGTGTGGTGCAGTTGGCAAAGTGCGCGGTCAGTGAGCGGACTTTACCTGTAGCGCGTGGGTTCGAAACTCACCAATGTCAAGATCACTCACATGGAGCCAATTTGACAACTCCACCGCACCTCGTAGTTTTTGA
novel_mir696	scaffold8	-	CCATATCTTTAAAAAGGCCACCGACAATCC	TGATAGTTTGATTGGTGGTTATGATGCA	2135516	2135744	GGCGGGGCTAGTCACCAGTGACCACCATCCCCCTATTCGAGGTCGTTGATGATCTGAGTGATAGTTTGATTGGTGGTTATGATGCATCGACGACGGCCACCATATCTTTAAAAAGGCCACCGACAATCCGATTGTCAGCGACCTCGAACTGGGACTAGTGGCTAGCCATTTCTAGGCCGTTGGAGACCTCAGACAAGATGGTGATGGTCACGGGCGACCGGTCCCGCA
novel_mir697	scaffold8	+	GAGGCTTGGGTCCAGTAACTTATCAGCTTA	GGTTGCAGATGGGCTCAAGTCCGTG	2237428	2237506	AGCTTATATGAGGCTTGGGTCCAGTAACTTATCAGCTTAAGATTTTGGGTTGCAGATGGGCTCAAGTCCGTGTAGGCC
novel_mir698	scaffold8	-	ATACCGGCGATCTTGGTGGAGGGGTC	CCTTTCACCAAGGCCGTCGGCATTCTCCAT	2307483	2307633	CGAGTTGGAGGTTTTTGGTTGATTCGCGACGACCTTGACCCTTTCACCAAGGCCGTCGGCATTCTCCATGGATACCGGCGATCTTGGTGGAGGGGTCGAGGTCGTTGATTGACGGTCTCAATCTCGAATCGATCGGGGACTTTCGATTCA
novel_mir699	scaffold8	-	CGGCTACGTAAGCAATTTCACGGCAGA	GCCGTAAATTGCTTACATAGCCGTTA	2446551	2446828	ATTATTCCATAATCTAGCACGCCGTCACCTTCCATTCATTCTCCGCCGTAAATTGCTTACATAGCCGTTAAATTTGATTAATTGACTGTTAATTGCCACGTGTAACCATATCATTGGCCGTTAATGAAAAATGCACAGGGTTGAAGGGAAAAAGAAAACCAATGATATGATTACACGTGGCAATTAACGGTCAATTAGTCAAATTTAACGGCTACGTAAGCAATTTCACGGCAGAGAATGGACGAAAGGTGACGGCGTGCTAGATTAGGGAACGATT
novel_mir700	scaffold8	+	TTGAAACACGCAAGGACATGTGAGATCTTC	GATCCGATATGTAACGTTTTGAGCGC	2462975	2463127	ATTGGAAGTGAGTTTGAAACACGCAAGGACATGTGAGATCTTCAAGGCGTCTGGTGATTCAGTGATCTTGGATCCGATATGTAACGTTTTGAGCGCAAATATTGACGGGCAGATCATGTACACCAATACAGAATCGGCCAGTCTCTTCCAAA
novel_mir701	scaffold8	+	CAATCGCGGGGGTGATGGCTGGGG	CCAGCTACCACCCCCAATTGGGGT	3252690	3252929	ATTTGGACGGAATCGAGGTCACAAAGGACGCCGACGACTCCAATCGCGGGGGTGATGGCTGGGGTTGTGGCTCCACCTACCGAAATTGGGAGAATCCTCAATTTGAGGGTTCTCCTGGTCGAGGGTTCTCCCGATTCCGAGGTAGGTGTCTCGATTCCAGCTACCACCCCCAATTGGGGTCGCCGGCACCCTCCAATTGGGGTCATTGGCGCCCTCTATAGCCTTGATTCCGTTCAAAC
novel_mir702	scaffold80	+	TCGGGTCGGTCCACTAATTTGAGATCTTAC	AGAAAATAAGTGCCGAGCCGCTT	191816	191983	AAATGAAATCTGTTTGTTGGGCGTACACCCTAATATTTGGAAGTCCAATGAAGCCCAACTATTCCAATCAAGTCGGGTCGGTCCACTAATTTGAGATCTTACTTAAAGAAAATAAGTGCCGAGCCGCTTGAACTAATTCACATTGGTAAATTAAACATATTTTATTC
novel_mir703	scaffold80	+	AGGAGTTTGGCCTAGTGGTAAGGAGGAGCT	CACCCAATCCCGGGTTCGAAACCTCTTGG	569236	569314	AACTCCAAGGAGTTTGGCCTAGTGGTAAGGAGGAGCTTAAGTATCCACCCAATCCCGGGTTCGAAACCTCTTGGAGTC
novel_mir704	scaffold81	-	ATTGACGGATAAATTGACTGCGTGATAA	CATGAGATAAGTTTAGAGTCTAC	451468	451794	TCCATATCCTATAGTATCACTTGTTTCTCAAATTTATTCTATGATTTACATATTGTTCCAAATCTATTTCTCCATCTATATTTAACGGTGTTGCTGACGTGGACCGGAAGTAAGCCCATTCTTGCCATTGTAACCATTTGCCCATGATAGATTTGAAAACAAAAAAATTAAAATCATGAGATAAGTTTAGAGTCTACTTACATTTCATTGACGGATAAATTGACTGCGTGATAAATTTGGAATAAGATGTAAATCATAGACCTTTTTGATAATTTTTAAAATATGAGATAAATTTGATAAACGGGTAATGCTATAAGATATTTGGC
novel_mir705	scaffold81	+	TGATGATGGCTAACTTTGAGGAGATC	CTCCGCGATGTTAGTCATTAATGT	837993	838142	CAATCAAAAAGCACATGATGATGGCTAACTTTGAGGAGATCACAGGTGGTTGGAGATCCGAGGTTCAAAGTCATAGCGTGTGATCCACTCACGTGGACATCCTGAAGCGCTACCTCCGCGATGTTAGTCATTAATGTTCTGTTTGATTT
novel_mir706	scaffold82	-	TAAAGTCGGGCATAGGCTTGGGCT	CTGAGTTTGAACTCGGCTAGT	405062	405219	TGGGCTTGAACTTAATTGAGCCAGAAAGCCTGAGTTTGAACTCGGCTAGTCAGACAAATCAAAGGCTCGGGCTTGGCTGGTGTGAGGCTCGGCAAATGGGCCAAGATCAGTCATAAAGTCGGGCATAGGCTTGGGCTTAGGCTTGAGTTCAAGCTCG
novel_mir707	scaffold82	-	AGGGGTCCGAGCTGAACTATCTTTGTGA	CAATATCCCTTTTGAGGAGT	414649	414744	CTTTTATGTACCATCTTAGTTTGCAATATCCCTTTTGAGGAGTAAAGGGGTCCGAGCTGAACTATCTTTGTGAACTAACTAAAAGTACATAAGAC
novel_mir708	scaffold82	+	CGATTTTTGTTGGACGTTACATGA	TTGTAAGGGACGACTTGATGACGTAA	517473	517759	TTTGATGATACAAAATGTTTCAAAGTTGTTCCAGTATAGTACAAATCGTCATCTCGCCATTGACACCGTCAAACCAATGCTGATGGTGCAAAATCGATTTTTGTTGGACGTTACATGATTGTGCAAAATATTTTGAAATTGTAAGTTAATAGTATAAAATATTTTACGTAAGTTATATGATGGTGCTAAATTTACAGATTTTGTAAGGGACGACTTGATGACGTAAATGGCGAGATGACGATTTGTACTATACTGAAATAACTTCAAATCATTTTGTACCATCAAT
novel_mir709	scaffold82	-	GCACGCGGAGTGGACGGTTGTGAT	ATAGCCGTCCACTTATGAGTGAAATGCG	615973	616109	AGAAATTCTTATGTGACTTCGGTCACATGATACAGGGTCACCATAGCCGTCCACTTATGAGTGAAATGCGGGGCGCACGCGGAGTGGACGGTTGTGATTTCCGTGTCACATGACATGGGATCATGTAAGATCTTCC
novel_mir710	scaffold82	-	TCACGTTGATTTTTGTGTTTGTTCTT	ACAAGCGCCGAATCACGTGAATCA	679946	680073	AACGTGAATTTTCTGCATTCATAAAGAATTGAACGCGAGACCTTGATTAAACGAAACAAGCGCCGAATCACGTGAATCAATTCACGTTGATTTTTGTGTTTGTTCTTTTTATTTAACTCAACATGTC
novel_mir711	scaffold82	-	CTCATAATATTCAAATGGAACACTTGAT	AAGGCCCGCTGGATCAAGTATTATGAGCCA	688009	688188	CCCACCAACACACTAGTGAATTAAGTTTAAGGCCCGCTGGATCAAGTATTATGAGCCAGTCACCGCCATCCCATAATACACCCACATAGTGGCGAGCTCTACGTCCTCAGTGAGGTTCGAACTCATAATATTCAAATGGAACACTTGATGCTTAATCACTAGATCACTGTGCTGGTGGT
novel_mir712	scaffold83	+	TGGATAGTCCCATTAGTATT	ACTCAATAAGATTACCCGTG	460179	460480	ATACATTAAAATAGAAATCTAAATATCTAATGAAGGGACATGGATAGTCCCATTAGTATTGAACTTGGGATCTCTTGATCACAAGATGAGAGCTGCTACGCCATCTCTTTTGATCATGCATGCATGTTTATATACAATAGAGCTTACAGTTTTGAAAATCAAGAAATTTGGGATAATATAAAGAGAAGGTATGGTGTAGTGACGCACCTCTCGCCTGTTAACCATGAGGTTCCAAGTTCGATACTCAATAAGATTACCCGTGTCTCTTTATTAGATATTTATGATTTTTATTTCAATGTAC
novel_mir713	scaffold83	+	TTTTTTCTTTTTCTAAATGAGACTCGT	CGTAAGTCACACTAGCCAAACAAATGAGAT	789335	789496	AATTTCACACAAATGCTCTATAAAGTACATCCAACTACTCATTGGGATTTGGTGAATAGGTTCAAAAGTTTCGGTTGGAGTATGGTATAATTCTTTTTTCTTTTTCTAAATGAGACTCGTAAGTCACACTAGCCAAACAAATGAGATGAGCATGTGAAATA
novel_mir714	scaffold84	+	CCCCGCTTGAGACCGACCCGCCTG	GTTGTAGCTGTTGATAGGGGTTG	157359	157570	GCATGAATCGACGGAACCCCGCTTGAGACCGACCCGCCTGCTTGCCACACGTGATTCACGCCTGTGGCGTTCTCTAGAGGCCCCACCGACGCAAATATAGTCATCTCGTTGTAGGAATACACACCAGAGACATTCGAGACCCCGAAGCTGAGTGGCCCGGGCCTCATGGAGGGGTTGTAGCTGTTGATAGGGGTTGTGTACACGTTCATGG
novel_mir715	scaffold84	-	GCGCCCTCCCCGCGATTGGGGTCT	TCTCAATCGGGGGAATGGCTCCAG	186512	186763	TTTGGACGGAATTGAGTCCATAAAGGGCATCGGCGATCTCAATCGGGGGAATGGCTCCAGCGGCCCCAATCGGGGGCGATAGCTGGTCGCAACTCCAACCACCAGAATCAGGAGAATCCTTAATTTGAGGGTTCTCCCAATTCTAGGGGGTGGGGGTCTTGATTTCGGCCACCACCCTCCCAATTGGGTCATCGGCGCCCTCCCCGCGATTGGGGTCTTCGGCGCCCTCTGTGATCTAGATTCCGTCCAAC
novel_mir716	scaffold84	+	TTTTGATTGAGCCGTGCCAATATCGCGT	GGATATTGGTCCGGTTCAATAAGAAAG	532590	532773	TCGGGATGTTGGTTAGAACGGGATATTGGTCCGGTTCAATAAGAAAGCGGGCGTTTGAAAGTGCGTCAAACCCTACTTTTTGATTGAGCCGTGCCAATATCGCGTGCCATGGCTCCCTTGTTCTATCATATGTTATGGCAGGCTTTGAAAGGTAACTAGCCCCACTCTTTCTCGATATCCCGT
novel_mir717	scaffold85	+	AGGATACTGGCGACCTCGATGGAGA	CCACCGAGGTCGACGGTACCCACG	181145	181385	CGGGGGGTTGGGGTTGCTTTCCACCGAGGTCGACGGTACCCACGGAGGATACTGGCGACCTCGATGGAGAGGTCAAGGTCGCCGATTGGTGGTCATAACCCTCGAATCAAGCGGGAACTCCGAGTTGGAGCCCCCGATCGATTCGGGGGCTGTGGACGCCAATCGGCAACCATGACCCCTCAATCGAGATCGCCAGTACGAACAAAGGACGCTGGTGATCTCGGCAGCCCCGACCCTTCA
novel_mir718	scaffold85	-	CTAGGTACACACGGAAAAATATTATAT	TGTTTTTAATGGTCTCTAGTTT	298333	298477	GTTGTAAGAGTTTTATTCCTTTAGTAGGTCGACCCGACTCAGCTGGATTAGTCGGGGCCGATTGAGCTTCCAAACACTAGGTACACACGGAAAAATATTATATTTCAATGTTTTTAATGGTCTCTAGTTTTGAATTTTTGCAAA
novel_mir719	scaffold85	+	GAGGCTTGGGTCCAGTAATCTATCGGTTT	TTTTGGGTTGCAGATGGGCTCAAGTTCGTG	713598	713676	AGCTTATATGAGGCTTGGGTCCAGTAATCTATCGGTTTAAGATTTTGGGTTGCAGATGGGCTCAAGTTCGTGTAGGTC
novel_mir720	scaffold87	-	TAGAATTTTAGGTCAAGTCCTCG	GGGAACTATACTCTGCTCACC	172440	172703	CTTGACCTCAATTAGATTGTGAATTTTGATCGTTAGTAGAATTTTAGGTCAAGTCCTCGTGGGAACTATACTCTGCTCACCTTATATTACTTGTTACGGGCCGTACACTTGCGGTGTTTAAAAATTGTCAAACATACGGAAAGTAAATTGAATATCGAATTTCGCACGTGTGGACCAAATATTCGGCTCCGACTCACCGTGACATGAAAATAAAATTTTCAATTACCGAAAACGTATCAAAAGGAGTTTTGATTGAGGTTAAA
novel_mir721	scaffold87	+	GGCAAGCGCTGGAGTAGATCCTA	CTCAACTTTATCCAAGCTTTGCCGAG	251626	251760	AGAGGAAAGAGATGGCAAGCGCTGGAGTAGATCCTAAAGAGATTCCACTTCTTTATGAATTTATCTAGAATCGGGATCTTTTGGCTCAACTTTATCCAAGCTTTGCCGAGGGAGCAACTCCATTTTTTACCTTG
novel_mir722	scaffold87	-	CACTGATAACCTCGCTGAGAGGGCTGTGAC	GCGGGCCTCGCCGAGGGATGGTG	459916	460028	TAAGACAGAGAAAGTGCGGGCCTCGCCGAGGGATGGTGGGCGCCAAAAAGCCCTCAATGACCACTGATAACCTCGCTGAGAGGGCTGTGACAACCATGACTTCTCTGTCTTT
novel_mir723	scaffold87	+	CTGGTATCCGGCCAATTTGACTTCAATTAA	TTGAGTTGGGCTGGCCCACTA	581356	581436	TTTAGTGTGAATCCTGGTATCCGGCCAATTTGACTTCAATTAATCCAATTGAGTTGGGCTGGCCCACTAATCATATTAAT
novel_mir724	scaffold88	-	TAGTGGTTAATGTGCATCC	GTTTGCACTGAGACCCGGATT	40281	40607	GTTTGGGCTTGAGCTTGATCGAGCTTGAAAGCCCGAGCTTGACCTCGGCTTGTTAGACAAATCAAAGTCTTGGATGAGGCTCATATAAGGCTTGGTCAATAGGCTAAGTTCAACCCTAAAAGGATCGGCCTAGTGGTTAATGTGCATCCAAGTTTGCACTGAGACCCGGATTCGAATCTCCTTGGGGCCACCGGAACGCCTTTGGCGTAATTACCCGCTCTGTGTGCCGCCGGAGGTTCACAGATCCTCAGGGTCAAGCTTGGCTCAGACTCGAGCTCGAGCTCGGGTTAGGCTTAGGCTTAAGTTTGGTTCGTTTAGGCTCGGAA
novel_mir725	scaffold88	+	GCAATGAGGGTCTCATCGGGGC	CCGATAAGATTTTCATTGCCTAC	541270	541465	TCGGTGGGTCTCAACAACAACAATCGCTCGCCCAATTGGGGTTGTCCATGATGGCAAAAGTCTCCGATGACCCTAATTAGGGGATGATGGTCGCCGATAAGATTTTCATTGCCTACTCCTTTCGTTCTTTTCTCAATTTTACTTTTTATTTTTTTTTCCAATGAGGGCAATGAGGGTCTCATCGGGGCCCACCGC
novel_mir726	scaffold9	-	AGGCAAAATCACATGATAAACAA	CAACAATTTGCGTATGAGAAGTTTCACTCC	282993	283260	TCCGGAGGTAATTACTTGAGGCAAAATCACATGATAAACAACAATTTGCGTATGAGAAGTTTCACTCCGAACTAAATGATTACGTCCTTAAATTAACTTCAAGGAGTTTGGTTTAGTGGTAAGAAAGAGTTTAAATATCAACCCGATCTCGGTTCGAAACCTCTTGGAGCCACCGGATCGTCTTTGAAGTGATTATCCGTTCTGTGCGCCGCCGGAGTTCACGGAGCCTCGAGGATTTTAGTCGGGCGAAGTTCGAACACCTCTGGT
novel_mir727	scaffold9	+	GTGATGACGTGTCTGTGCGAGAGGGCTTT	GACTTTGACTCGCATTTTGTTTTCATATG	2059549	2059661	TTCTTAATACACAAGTGATGACGTGTCTGTGCGAGAGGGCTTTGTTTTATATTTTTGATGATGTGATTACGTAAGACTTTGACTCGCATTTTGTTTTCATATGTATATAGAT
novel_mir728	scaffold9	-	GCTTTTAAGTTGAAAGTTGAGTCTAAGCC	TTGGATCTCACGACTTATCAGCTCG	2441424	2441507	ATGGTTTATATGGGATTGGATCTCACGACTTATCAGCTCGAGCTTTTAAGTTGAAAGTTGAGTCTAAGCCCGTGTAAGTCCAA
novel_mir729	scaffold9	-	TGAGGGCGATTGGCGATGGCTGCGC	CGGCCGTCGCCTTTCGTCTTCGTCTC	2583853	2584019	AGCGGTTCGCGCCGGCCGTCGCCTTTCGTCTTCGTCTCACTACCATCGCACTCTGCACACACTCGCTCGCGCTTACGTACACAAGCTATCGCACGCACTTGCACGGTCTTCGGTGCGGTGGTGGTGAGCTGAGGGCGATTGGCGATGGCTGCGCTTTAATGCCGCA
novel_mir730	scaffold9	+	TTTGGATTGCTGGTTAAAAAGGGTTATGGA	ATGACCATCCTTAACCGGCAATCCAAACAA	2641232	2641506	TTGGCGAGACAGTCTAGTCTTTATACTGCTGCACGACTGATGATGTCCTGTTTGGATTGCTGGTTAAAAAGGGTTATGGAAAGATATATGAAGGATTAATATACAAATTTTTATTATACTTCTTCATAACTAAACCCTCCATGACCATCCTTAACCGGCAATCCAAACAAGCGAGGAAGAGGTCGTCCCATTGGTTCACAGCAAACGTGAGACTCGGGCTAGTAGTTGTTTATAGTGAGCCTGACTGGTGATAACCTTTTCTGGTCCTTGCCAT
novel_mir731	scaffold9	+	CCCCTTAACGGACCGACTCAGCTCGAATTG	ATTAGTCGGGGTTCGTTGGGTTTCTGGATA	2697077	2697143	TTATCCCCTTAACGGACCGACTCAGCTCGAATTGAATTAGTCGGGGTTCGTTGGGTTTCTGGATAT
novel_mir732	scaffold9	+	GTTTCAAATAAACTCAGTCGATTGCAAAAT	CAGTCGACTGTGTTCATTTGGACC	2882129	2882426	TAAGGGGAAGCTTATCCGGTCCCGGCACGGAACCGTCCGTTACGTGTTTCAAATAAACTCAGTCGATTGCAAAATGTAATACAGTCGATTGCACTTGGCTCTCGATTATGTTACACTTACAGTCGACTGTGTTCATTTGGACCCTCACGAGACGGTCTGTACCGGTACCGGATAATTTTCCAAAGGAACCAAGTGATGGAGGGTAAACCCTCAAACCATGATGCGGACCGTACTAAGCCTCATCGGTTTCTGGGGATAAACAATTGGTTTCTGATGGTTCCTCAGCTCTCCCTCTTC
novel_mir733	scaffold9	-	ATTTTCGAAGAGCAGGGTGCACAC	GGCCATCTTAGTGGGTTGACGCGGCTCGAA	3175367	3175459	CTTTTAGTGGGCCATCTTAGTGGGTTGACGCGGCTCGAATTGAATTACTTCGGATTCAGTGAATTTTCGAAGAGCAGGGTGCACACTGAAAA
novel_mir734	scaffold90	+	ACTAGCATGATGGTTTAATAGTT	TCACTAGTGTGCTGGTGGG	144528	144707	ACCACTAGCATGATGGTTTAATAGTTAAGTTTTAAGCGTTCCACTTGAACATTACGAGTTCGAACCTCACTGAGAACGTAAAGCTCGCCACTATATGAGTGTATTATGGGCTGGCGGTGGCCGATTCATAATGCTTGATCCGGTGGATTTTGGACTTAATTCACTAGTGTGCTGGTGGG
novel_mir735	scaffold90	+	TTTGATCCTTGAAAGACCGCTCCGATAGAT	TACCCAAGCGATCTTTCGAGGACCAAATAG	265303	265524	CAATAATTTGATCCTTGAAAGACCGCTCCGATAGATAATTTAATCTCGATATTAATTGACCATTGACACCGTGACGATAATTTGACCTGAAAGCTGATATGTTGTTAGTTAAGGATACACCATATCAGCTTCCAAGTCAGATTATCGTCACGGCGTCGATGGTTAATGGACGTAAAGACTAAATTGTCTACCCAAGCGATCTTTCGAGGACCAAATAGTTA
novel_mir736	scaffold90	+	GTAGTACATTCCGTCAATT	GCCTCTGACGCCGTTAACATT	300357	300551	CGGTGGTCCAAAAAGTTTCATGAATGTTTTAAGTTGGTCCAAAATGTTTTTTTGGTAACTTGGTACAAAAAGTTTCTAAATCGTTTCAATGTAGTACATTCCGTCAATTGCCTCTGACGCCGTTAACATTTTGCTGATGTGGCGCGTCCTATGTGTCACTTTTATTACGTGGAACCAATCATAGTGTGCCACTT
novel_mir737	scaffold90	-	GGCTTGACGGTGTCAATAGCGAGA	TGCCATTGACGCCATCAAGTCGACACTGA	331175	331467	CTATTTGATGGTACAAAATATTTCAAAGTTGTTTCATTATAGTACAAACCGTCATTTTGCCATTGACGCCATCAAGTCGACACTGATGGTGCAAAATCGATTTTTGTGGGACGTTATATGATGGTGCAAAATGTTTTGAAGTTATAACTTAATAATACAAAATATTTTACGTAAGTTACATGATGGTGTAAAATTTACAGATTTTGTAAGGGACGGCTTGACGGTGTCAATAGCGAGATGACAGTTTGTACTATACTGAAACAATTTTGAAACATTTTATACCATCAAGTAA
novel_mir738	scaffold90	-	TAAGGGACTGAGTCACGTAA	CAGCGGCGGTGATGAGTCCTACAGAC	528770	528882	AGGAGGTCTGTTGCAGCGGCGGTGATGAGTCCTACAGACCTGTAATGACTTGCGAATATGATCGCAGCTCTTTATGAACATCTAAGGGACTGAGTCACGTAACAGATCTCCC
novel_mir739	scaffold91	-	TCCAATTGAAACCAAAAATGGCCCAA	GGCCCCACTTATTTCAATTGATGGG	207301	207587	TCCTAGTTGGGGTTACTGATGACCTCGGTTATCGCTTGAGATCTCGAATAGGAGGGTGGTAACTGCCATTGAAGCCCCTCCAATTGAAACCAAAAATGGCCCAATGGTTGCTATTGAGGCCCCACTTATTTCAATTGATGGGCCCTGGTGGTGGCTGCTGACAAGGCCCCACTGATGACCCCCACCTCTCTTCCTTTATGCTGGCGGTGGGGGCTTCGCTGAAGGTCATTATCGCCCTAGTGGGGTCTCCGGCGACCACCGAGGTTGCCAGTAATCCCGACTGGGG
novel_mir740	scaffold91	-	TTGGGAGAGTTTTATTCCTTAATAG	TTGAGAAATGTTTGTGGCTCCTTAT	462530	462707	ATTTCAATGTGGGCCCTCGACTAGCTAGGACTGAGGGCTGTTGAGAAATGTTTGTGGCTCCTTATAAATGTAAAAAATTCATGTTGGGAGAGTTTTATTCCTTAATAGGCCAACCAGACTCTATTGGATTAGTTGAGCCTTAATTGGGCTTTTAGATACCATAGTTCACACTGAAAA
novel_mir741	scaffold91	+	GATTTGGTAGGTCAATCGGGA	GATTCGATAGGTCAGACCGCA	596175	596262	AGATTAGATGTTGAACCAGTCGAGATACGGGTTCACGGATTTGGTAGGTCAATCGGGATTCGATAGGTCAGACCGCACGTTTAATTA
novel_mir742	scaffold92	+	TTCCGAAGGTCTAAAGGATCGATAGGCCAC	CGTATGATCAACCTTCGGAATTT	753721	753829	CAAATTCCGAAGGTCTAAAGGATCGATAGGCCACGATTTCAAGGTTCGTATTCGTACTGGAAATCAGAACTTCATAGAGTTTGCCGTATGATCAACCTTCGGAATTTT
novel_mir743	scaffold93	-	ACGCCACTCTGAATTCCAAATGTTTCTCCT	GACGACTAGGTGGTGTGCT	307079	307192	AATGACTTTTAAAATTCCCATCAATCATGAGACGACTAGGTGGTGTGCTATTATTGGTCTACGCCACTCTGAATTCCAAATGTTTCTCCTATTGTAAAAGGAAAAAAGTCATA
novel_mir744	scaffold94	-	TTTTCCTTATTCTTGGGTCT	TTTCCAACGATAAGCTAATTGATGAAGCAT	389893	390081	AAGACTCTAAAGAGGCACATTGCTTTCAAAGGAGTTTCCAACGATAAGCTAATTGATGAAGCATGATAAGGTTTTTCCTTATTCTTGGGTCTCTTTTTTTTCGGTGTGTATCCTGATATCCGATTGTTTAATGGGCCTCGACTAATCTAGTTTGAGTCAAGGCAAGTATTCTGATATCCGAGAGTCTA
novel_mir745	scaffold94	+	GCGCCGATGATTCCAATTAGGGGG	CCGATTGGGATCTCCTGCGCCCT	499681	499926	AATGGAATTGAGGCAACAGAGAGCGCCGATGATTCCAATTAGGGGGAAGGCGTTGGCGACTCGGATCGGTAGTGGTGGCCGGAATCGAGGCCTTCACCCCCCGGAATTGAGAGAACCCTCAAGTTGGGGATTCTCCCGATTCTAGCGGGTGGAGTCACGACCTCGGCCATCACTCCCCGATCAAGGTCATCCGCGCCCTCCCACCGATTGGGATCTCCTGCGCCCTTTGTGGCCTCAATTTCATC
novel_mir746	scaffold94	+	GACGTAGCGCCCACGTGGCAAGTGTGGCCC	TGTCCCTCCACTTGCCACGTCAGC	746512	746643	ACGGCGTTATATTTTCCGTCGACATCTAACGGCCGTGTTGACGTAGCGCCCACGTGGCAAGTGTGGCCCACTGTCCCTCCACTTGCCACGTCAGCACGGCCATTAAATGTCGACAAAAAATATAACGCCGG
novel_mir747	scaffold95	+	GTATCACCCTAGTGAGGTTGC	ACCTGACCTAGGGCTGTGGTGACCGTTGTT	265806	265921	AGGGGCGGTGGGGGTCCGTTGTCGGTATCACCCTAGTGAGGTTGCCGATGGTCCTAAGGGTCTCAGCGACCTGACCTAGGGCTGTGGTGACCGTTGTTGAACCCTCACCATTCCA
novel_mir748	scaffold95	+	CTGCACAAACCGACTCGTTACTTGTATCTT	AGTAGAAATTAGCGAAAGGGTGTAGTGT	319063	319359	CCACCCTCTATAATTTGTGAAATGGTTAACGATATTTATCTTTTTAAAAATTAACCACATATCACCCTTTATTTGACTGATGTGGCACTAAGAGAATATTCACCTTACAACGTGGATTCTATGTGCAAAACTGCACAAACCGACTCGTTACTTGTATCTTTGCTCTAACCAAATCTAACCCGATTTAAGAGAAAAAAAAAAAGAGAGAGAGAGTAGAAATTAGCGAAAGGGTGTAGTGTATGGCTAATTCTCAAAGGAGGAGTGTCGTTGACCATTTTATAAATTATAGGGGGTGT
novel_mir749	scaffold95	+	CTTGAATCAACCCAATCGAAGAA	TTTGAGGGGAACGAGTGTCAAACC	409979	410146	CGGAATGTGGAAGCCCGGTCGACTCTAATTAATCTAAGATTGAGCTGAGTAGGTCCACGAAAAGGTAAATTTCTCCCAACGTAGGAAGACTTGAATCCGGGTCCTTGTTTGAGGGGAACGAGTGTCAAACCGCTTGAATCAACCCAATCGAAGAATTCCACATTCTT
novel_mir750	scaffold95	+	ATCGCGGCTCGGCTCCCGTACGAAACAT	TATAAATAGGAAAAAGCTAAAAGTGACTG	588537	588797	AAGGGAAAATTCTTGAGTTTTGTGGCTGAATATTCAATCGCGGCTCGGCTCCCGTACGAAACATTATTCTTCTTGTACGAATCGTTATTATTCAAGTATGAAAACATTTTCTACAAAAACGTAAATCGATTGATTGTTTTATAGGAAATGTTTTCGTTTTTGGAGAATAGCATTTCATACGATGAGAATAACATCATGTATAAATAGGAAAAAGCTAAAAGTGACTGAACATTCAACCACCAAACCCAAGAAACGCCCTA
novel_mir751	scaffold96	+	GATCGATTCACGGGCTGGGACCAT	CCCCAGCTCACGAATCGATCAG	757861	758195	CGTCCTCCGTGGGTATCGGCCACCTCGAAGGAGGGGTCGAGGTCGCCGATTGGTAGCCCCAACCCCTGAATCTATCGAGGACTCCGAGTCAGAATTCTCGATCGATTCACGGGCTGGGACCATCAATCGGCGACCCTGACCCCTCCATCTAGGCCATTGGTGACCTCCACGGGTACCAGCGGCCTCTGTGGAGGTGCTGGGGTCGTCGATTGGCGGCCCCAGCTCACGAATCGATCAGGAACTCCGACTCAGAGCACACTTTCAATTCGGGGGCTGGGGTCGCCAATTGGCGACCCAACCCTTCCTCCAAGGTCGCCGGTACCCACGGTGGACA
novel_mir752	scaffold97	+	TTTAGGTTGCTAGGCGTGCCAGGTCGCAGT	CCGACTAACGCGTGGCGTTT	68548	68728	GGATCTTGGGGCTGGCATTGAAAGATGGTGTTTTGCTTGTAATTCGCGATCTACTCTCCGACTAACGCGTGGCGTTTAGGTTGCTAGGCGTGCCAGGTCGCAGTCCCAAGATGTGAGTGAGGGCGAAACCTCCAGCCGTCCTCATCAAGCTAAAGTGTTACACTACGGCCCCTGAGATCA
novel_mir753	scaffold97	+	TCGCTGGGACGTGACTTTTATGAA	TGAAAGTTTCAAAAGAGGCACT	164425	164601	AAGGATTCCAAGACCTGTAACATGAAAGTTTCAAAAGAGGCACTATATATTCGCTGGGACGTGACTTTTATGAATTTTCATCCTTTAAAAGGGTTCTCTTGAGAGGGGGAATTGCTGAAGTTTGCCAATATTACTCATAGTATTTGTCTCATTTGGGAGGGGGTTTTGGACACCTC
novel_mir754	scaffold97	-	AAGAGTAAATATTTTGTACTTGGACAG	TTCCTAAATACAAAATATTTATTTTTGTAA	314704	314992	GGACCATCAATGTTCATTATCTATATGGACCATGCTTGGATTTAATCGACTGAAAACTCAGTAATTCCTAAATACAAAATATTTATTTTTGTAAACAATAGCTTTTCATTTTGTACAAAAACTTTTTGTAGAATTACGTACAAAAGATTTTTGTATAAAATTCAAAAAACTCTAGTATAATAAGAGTAAATATTTTGTACTTGGACAGTCGACTGAAAATTTCGTGATTGGTCCCAAGAATTTTCCTATCTATATATTAATAGTTTTTTTTAATGAAAAAGATAGTCT
novel_mir755	scaffold97	+	AGCAGCTGGGGGCCAACTCCT	ACTTGGCCTTGACCAGGAGTTGCTTCTAAT	370766	370917	GAAATTTGACATGAAGCAGCTGGGGGCCAACTCCTTTAATTACTGGTTTTCTCTTTTAGACCAGGAGATATCTTTAGTTTTATTGACTGAGACTAATTTCAGTTTGGAGCATTGACTTGGCCTTGACCAGGAGTTGCTTCTAATGAATTTA
novel_mir756	scaffold98	+	ACACTTGGGCCTACACGGATTGGAGCCCA	GCTCTAGTCCGTGTAGGCCCAAGTGAG	169025	169141	ATGTAAAATTCACACTTGGGCCTACACGGATTGGAGCCCATTTGCAACTCAAAAGTTTAAGTTTTTAAGTTGCAGATGGGCTCTAGTCCGTGTAGGCCCAAGTGAGAATTTTACAA
novel_mir757	scaffold98	+	TTTTCAGTCACGGACCAAGTG	ACTTGGACCGTGACTGAAAACTCA	553072	553193	TCTTGGATCCCATGACTGAATTTTCAGTCACGGACCAAGTGCAAAACCAAAACTCTTGTACAATAAGAGTAAGTGTTTTGTACTTGGACCGTGACTGAAAACTCAGCCACGAAATCCAAGC
novel_mir758	scaffold99	-	TACTTGAGCAGCCGATTGAAAATTTCATGA	ACTGAAAATTCAACTATGCCCATATACAA	421375	421497	GCTTGAGTTCAGTCGACTGAAAATTCAACTATGCCCATATACAAAACATTTACTTTTGATGTATAAAAGTAAATGTTTTGTACTTGAGCAGCCGATTGAAAATTTCATGATTGGTCTCAAGA
novel_mir759	scaffold99	-	TGCTGGCGGCATCATTCCTTCCGCG	AGGAGGGATGACGCCGTCAGCT	439249	439362	AAGGTTTACTATGCAGGAGGGATGACGCCGTCAGCTGTGTCCATTCTTAGAGAACTGCCTGTTAGGTGGATATAGGCTGCTGGCGGCATCATTCCTTCCGCGTAGGAAACCTA
novel_mir760	scaffold99	+	GGGCACCGATAACCTCGAAGTGGGATC	CCACCTTCAAGGTTGTTGGCGTCATT	729531	729733	ACCCCACCCCACCTTCAAAGTCCCCGGCATCCTTTGGGGGCACCGATAACCTCGAAGTGGGATCGCCGTCTGACACCCAACACTTGAATCGACCGCACTCTCGAATTTAGGGACTTGAGGACCTCGGACAGTGGCCCCGACCCACCTTCAAGGTTGTTGGCGTCATTTGGCAGTGCCGGCTATCCTTAAGGTGGGGTCGGGA
novel_mir761	scaffold99	+	GTGGCTAATACTATCACCTGATAACCTAC	GGTTTCAGGTTCGATTCTCATCAGTGGGA	732459	732684	TTTTTTTGGTTGGTCTTTGGGGGTGGGGAAGGTAGTCACCTGAAATTTACTGTTCAAATTATTATTACTGAGAAAGGGGTGTAGTACAGTGGCTAATACTATCACCTGATAACCTACAGGTTTCAGGTTCGATTCTCATCAGTGGGACTACCTGTACCTCTTTATTTAGATTTCTTTTCCATTTCCTTATATTAGACCATGAGCCTCCTATTGTAACCGAAAAAT
