# Supplementary material for: Integrated microRNA and mRNA expression profiling reveals a complex network regulating pomegranate (Punica granatum L.) seed hardness
Source: Sci Rep. 2018 Jun 18;8:9292. doi: 10.1038/s41598-018-27664-y (PMC6006261; doi:10.1038/s41598-018-27664-y)
Supplement: Supplementary file 3 — Dataset 2 [file 41598_2018_27664_MOESM3_ESM.xls]

## Sheet: Sheet1
Supplementary Table S7. Differentially expressed mRNA targets predicted in SS1_TS1 and SS2_TS2 for differentially expressed miRNAs.
miRNA id	P value	log2(TS/SS)	Regulation	Target gene id	P value	log2(TS/SS)	Regulation
novel_mir49	2.4e-07	6.11266	Up	Gglean002115.1	7.51651e-36	5.01828	Up
novel_mir49	2.4e-07	6.11266	Up	Gglean002110.1	1.68044e-10	5.38328	Up
mdm-miR171i	7.32e-06	4.29129	Up	Gglean015277.1	0.000924063	-2.79164	Down
mdm-miR156m	0.00610403	-3.57316	Down	Gglean008959.1	4.67622e-60	-1.42709	Down
mdm-miR156c	0.00136329	-4.32528	Down	Gglean008959.1	4.67622e-60	-1.42709	Down
mdm-miR156o	0.00985135	-3.59538	Down	Gglean008959.1	4.67622e-60	-1.42709	Down
mdm-miR156i	4.89e-07	-6.59262	Down	Gglean008959.1	4.67622e-60	-1.42709	Down
mdm-miR156f	3.78e-05	-5.49042	Down	Gglean008959.1	4.67622e-60	-1.42709	Down
mdm-miR156k	0.00582784	-3.64378	Down	Gglean008959.1	4.67622e-60	-1.42709	Down
mdm-miR156h	0.000114572	-4.81368	Down	Gglean000847.1	0.0016984	-4.16754	Down
mdm-miR156o	0.00985135	-3.59538	Down	Gglean000847.1	0.0016984	-4.16754	Down
mdm-miR156i	4.89e-07	-6.59262	Down	Gglean000847.1	0.0016984	-4.16754	Down
mdm-miR156f	3.78e-05	-5.49042	Down	Gglean000847.1	0.0016984	-4.16754	Down
mdm-miR156v	0.000285188	-4.67829	Down	Gglean000847.1	0.0016984	-4.16754	Down
mdm-miR156k	0.00582784	-3.64378	Down	Gglean000847.1	0.0016984	-4.16754	Down
novel_mir222	0.000877255	1.6913	Up	Gglean014013.1	3.20586e-06	-1.16361	Down
mdm-miR166h	1.1e-20	-8.22361	Down	Gglean013488.1	2.64172e-22	1.56351	Up
mdm-miR166e	6.97e-06	-3.6338	Down	Gglean013488.1	2.64172e-22	1.56351	Up
mdm-miR166f	0.000476507	-2.45805	Down	Gglean013488.1	2.64172e-22	1.56351	Up
mdm-miR166a	7.52e-12	-6.31958	Down	Gglean013488.1	2.64172e-22	1.56351	Up
mdm-miR166g	0.000851501	2.56284	Up	Gglean013488.1	2.64172e-22	1.56351	Up
novel_mir364	0.000811462	3.37196	Up	Gglean024484.1	9.6061e-05	4.10317	Up
mdm-miR167e	0.00062102	-3.6529	Down	Gglean029426.1	6.17443e-133	7.3511	Up
mdm-miR167b	0.00139874	3.45229	Up	Gglean029426.1	6.17443e-133	7.3511	Up
mdm-miR167f	0.000715147	-2.77322	Down	Gglean029426.1	6.17443e-133	7.3511	Up
mdm-miR172b	0.00186926	-4.19304	Down	Gglean005692.1	2.98257e-18	-2.71615	Down
mdm-miR172b	0.00186926	-4.19304	Down	Gglean031260.1	2.51798e-09	1.26265	Up
mdm-miR172b	0.00186926	-4.19304	Down	Gglean008425.1	4.52101e-05	5.10317	Up
mdm-miR172b	0.00186926	-4.19304	Down	Gglean021449.1	0.000884657	2.99626	Up
mdm-miR172b	0.00186926	-4.19304	Down	Gglean027146.1	2.08169e-06	2.12179	Up
mdm-miR172b	0.00186926	-4.19304	Down	Gglean026849.1	6.57069e-39	1.60442	Up
mdm-miR172b	0.00186926	-4.19304	Down	Gglean026000.1	0.000165188	1.54375	Up
mdm-miR172b	0.00186926	-4.19304	Down	Gglean000051.1	2.84577e-28	9.27859	Up
mdm-miR171l	2e-07	-6.61569	Down	Gglean029440.1	0.00148855	-3.40462	Down
mdm-miR171k	0.0073079	-3.05279	Down	Gglean029440.1	0.00148855	-3.40462	Down
mdm-miR398b	0.00685524	3.37428	Up	Gglean005184.1	3.18584e-09	-1.38868	Down
novel_mir671	4.79e-06	3.85278	Up	Gglean019633.1	1.26592e-17	1.06342	Up
novel_mir671	4.79e-06	3.85278	Up	Gglean004793.1	1.96924e-103	-1.15093	Down
novel_mir671	4.79e-06	3.85278	Up	Gglean026964.1	0	-2.14459	Down
mdm-miR164e	0.00678437	3.24696	Up	Gglean026964.1	0	-2.14459	Down
novel_mir671	4.79e-06	3.85278	Up	Gglean025059.1	0	2.88864	Up
novel_mir421	1.78e-07	4.17815	Up	Gglean028274.1	0	6.34333	Up
novel_mir2	0.00105973	2.77371	Up	Gglean029881.1	8.19054e-06	-2.21876	Down
novel_mir2	0.00105973	2.77371	Up	Gglean013741.1	9.78249e-16	7.10317	Up
novel_mir367	0.000320072	-2.73823	Down	Gglean009130.1	0.000451686	3.10317	Down
novel_mir367	0.000320072	-2.73823	Down	Gglean009129.1	1.66083e-105	1.04455	Up
novel_mir367	0.000320072	-2.73823	Down	Gglean023388.1	3.4183e-18	1.19432	Up
novel_mir468	0.00163767	4.12784	Up	Gglean014421.1	2.49908e-06	-2.02611	Down
novel_mir468	0.00163767	4.12784	Up	Gglean005380.1	0.000991622	1.81938	Up
mdm-miR164e	0.00678437	3.24696	Up	Gglean003381.1	1.93389e-05	-4.95211	Down
mdm-miR164e	0.00678437	3.24696	Up	Gglean027714.1	5.85652e-265	2.50759	Up
mdm-miR396c	0.0045796	1.83229	Up	Gglean029554.1	0.00110556	-1.99579	Down
mdm-miR396c	0.0045796	1.83229	Up	Gglean024774.1	0.00069056	4.61775	Up
SS2_TS2
novel_mir608	3.73e-06	5.48332	Up	Gglean000622.1	1.98357e-19	-7.60835	Down
mdm-miR156h	2.03e-14	-7.23877	Down	Gglean004741.1	0.000891801	-2.68645	Down
mdm-miR156w	0.00111708	-4.19382	Down	Gglean004741.1	0.000891801	-2.68645	Down
mdm-miR156l	0.00036731	-4.56763	Down	Gglean004741.1	0.000891801	-2.68645	Down
mdm-miR156s	0.000262317	-4.81677	Down	Gglean004741.1	0.000891801	-2.68645	Down
mdm-miR156ac	6.85e-05	-4.07691	Down	Gglean004741.1	0.000891801	-2.68645	Down
mdm-miR156j	4.15e-10	-8.0621	Down	Gglean004741.1	0.000891801	-2.68645	Down
mdm-miR156k	4.81e-08	-4.11753	Down	Gglean004741.1	0.000891801	-2.68645	Down
novel_mir349	0.0011203	3.83413	Up	Gglean028955.1	1.7802e-25	-2.36483	Down
mdm-miR156h	2.03e-14	-7.23877	Down	Gglean000847.1	1.74213e-06	-1.89132	Down
mdm-miR156w	0.00111708	-4.19382	Down	Gglean000847.1	1.74213e-06	-1.89132	Down
mdm-miR156l	0.00036731	-4.56763	Down	Gglean000847.1	1.74213e-06	-1.89132	Down
mdm-miR156j	4.15e-10	-8.0621	Down	Gglean000847.1	1.74213e-06	-1.89132	Down
mdm-miR156k	4.81e-08	-4.11753	Down	Gglean000847.1	1.74213e-06	-1.89132	Down
novel_mir468	0.00228031	3.81024	Up	Gglean014421.1	8.75244e-05	-1.57097	Down
novel_mir725	9.41e-06	4.82767	Up	Gglean024157.1	2.19193e-20	-1.44332	Down
mdm-miR164d	0.000468766	3.94804	Up	Gglean005008.1	0.000432535	-1.41051	Down
mdm-miR164f	0.0008646	-3.82626	Down	Gglean005008.1	0.000432535	-1.41051	Down
novel_mir349	0.0011203	3.83413	Up	Gglean021878.1	3.78291e-20	-1.24158	Down
mdm-miR156h	2.03e-14	-7.23877	Down	Gglean028306.1	1.85408e-09	-1.2021	Down
mdm-miR156w	0.00111708	-4.19382	Down	Gglean028306.1	1.85408e-09	-1.2021	Down
mdm-miR156l	0.00036731	-4.56763	Down	Gglean028306.1	1.85408e-09	-1.2021	Down
mdm-miR156s	0.000262317	-4.81677	Down	Gglean028306.1	1.85408e-09	-1.2021	Down
mdm-miR156ac	6.85e-05	-4.07691	Down	Gglean028306.1	1.85408e-09	-1.2021	Down
mdm-miR156j	4.15e-10	-8.0621	Down	Gglean028306.1	1.85408e-09	-1.2021	Down
mdm-miR156k	4.81e-08	-4.11753	Down	Gglean028306.1	1.85408e-09	-1.2021	Down
mdm-miR164d	0.000468766	3.94804	Up	Gglean026964.1	2.86079e-09	-1.10006	Down
mdm-miR164f	0.0008646	-3.82626	Down	Gglean026964.1	2.86079e-09	-1.10006	Down
mdm-miR171h	0.00010085	-2.53833	Down	Gglean025172.1	0	1.12832	Up
novel_mir71	0.0114008	3.2638	Up	Gglean018771.1	3.8824e-80	1.75096	Up
mdm-miR166e	4.95e-20	-6.32465	Down	Gglean012177.1	5.97631e-47	1.775	Up
mdm-miR166c	0.00153201	-3.01487	Down	Gglean012177.1	5.97631e-47	1.775	Up
mdm-miR166i	9.75e-09	-5.61523	Down	Gglean012177.1	5.97631e-47	1.775	Up
mdm-miR166g	0.00149124	2.57418	Up	Gglean012177.1	5.97631e-47	1.775	Up
mdm-miR164d	0.000468766	3.94804	Up	Gglean016084.1	1.50933e-05	2.35503	Up
mdm-miR164f	0.0008646	-3.82626	Down	Gglean016084.1	1.50933e-05	2.35503	Up
novel_mir744	3.72e-05	4.66755	Up	Gglean027546.1	4.20791e-31	2.48046	Up
novel_mir744	3.72e-05	4.66755	Up	Gglean029338.1	0.00110123	4.12947	Up

## Sheet: Sheet2
Table 6 Protein targets predicted in SS1_TS1 for differentially expressed miRNAs.						novel_mir49	1		1	novel_mir49	Gglean002110.1
miRNA id	Target gene id	P value	log2(TS1/SS1)	Up-Down-Regulation		mdm-miR171i	2		1	novel_mir49	Gglean002115.1
novel_mir222	Gglean006526.1	0.0007428	1.27	Up		mdm-miR156m	3		2	mdm-miR171i	Gglean007369.1
novel_mir222	Gglean015012.1	0.01026	1.61	Up		novel_mir740	4		2	mdm-miR171i	Gglean025172.1
novel_mir222	Gglean016215.1	0.01292	0.78	Down		novel_mir610	5		2	mdm-miR171i	Gglean029630.1
novel_mir671	Gglean021739.1	0.01522	1.3	Up		novel_mir465	6		2	mdm-miR171i	Gglean015277.1
mdm-miR395g	Gglean022778.1	0.0287	0.74	Down		novel_mir6	7		2	mdm-miR171i	Gglean015276.1
novel_mir671	Gglean026964.1	0.001389	1.4	Up		novel_mir129	8		2	mdm-miR171i	Gglean015279.1
mdm-miR164e	Gglean026964.1	0.001389	1.4	Up		mdm-miR156h	9		2	mdm-miR171i	Gglean026929.1
						novel_mir467	10		3	mdm-miR156m	Gglean001912.1
						novel_mir96	11		3	mdm-miR156m	Gglean016208.1
						novel_mir702	12		3	mdm-miR156m	Gglean004741.1
						novel_mir286	13		3	mdm-miR156m	Gglean005913.1
						novel_mir523	14		3	mdm-miR156m	Gglean028488.1
						novel_mir135	15		3	mdm-miR156m	Gglean028306.1
						novel_mir600	16		3	mdm-miR156m	Gglean016197.1
						novel_mir446	17		3	mdm-miR156m	Gglean005554.1
						novel_mir352	18		3	mdm-miR156m	Gglean017894.1
						novel_mir494	19		3	mdm-miR156m	Gglean006983.1
						novel_mir731	20		3	mdm-miR156m	Gglean000364.1
						novel_mir289	21		3	mdm-miR156m	Gglean016490.1
						novel_mir51	22		3	mdm-miR156m	Gglean009481.1
						novel_mir122	23		3	mdm-miR156m	Gglean005740.1
						novel_mir222	24		3	mdm-miR156m	Gglean008959.1
						mdm-miR166h	25		3	mdm-miR156m	Gglean029526.1
						mdm-miR166e	26		3	mdm-miR156m	Gglean007788.1
						novel_mir364	27		6	novel_mir465	Gglean005528.1
						novel_mir457	28		9	mdm-miR156h	Gglean001912.1
						novel_mir20	29		9	mdm-miR156h	Gglean017894.1
						mdm-miR156c	30		9	mdm-miR156h	Gglean028488.1
						novel_mir191	31		9	mdm-miR156h	Gglean006983.1
						novel_mir742	32		9	mdm-miR156h	Gglean016197.1
						mdm-miR167j	33		9	mdm-miR156h	Gglean016208.1
						mdm-miR167e	34		9	mdm-miR156h	Gglean000847.1
						novel_mir229	35		9	mdm-miR156h	Gglean028306.1
						novel_mir251	36		9	mdm-miR156h	Gglean004741.1
						mdm-miR172b	37		9	mdm-miR156h	Gglean005554.1
						mdm-miR166f	38		9	mdm-miR156h	Gglean000364.1
						novel_mir754	39		9	mdm-miR156h	Gglean005740.1
						novel_mir302	40		9	mdm-miR156h	Gglean016490.1
						novel_mir221	41		9	mdm-miR156h	Gglean009481.1
						novel_mir507	42		9	mdm-miR156h	Gglean007788.1
						mdm-miR171g	43		9	mdm-miR156h	Gglean029526.1
						novel_mir407	44		10	novel_mir467	Gglean027182.1
						mdm-miR171l	45		10	novel_mir467	Gglean024339.1
						mdm-miR395g	46		10	novel_mir467	Gglean015850.1
						mdm-miR156o	47		16	novel_mir600	Gglean022320.1
						novel_mir573	48		16	novel_mir600	Gglean026004.1
						mdm-miR398b	49		16	novel_mir600	Gglean017007.1
						novel_mir651	50		16	novel_mir600	Gglean025514.1
						mdm-miR171h	51		16	novel_mir600	Gglean019524.1
						novel_mir27	52		16	novel_mir600	Gglean024108.1
						novel_mir154	53		24	novel_mir222	Gglean004883.1
						novel_mir671	54		24	novel_mir222	Gglean014013.1
						novel_mir421	55		24	novel_mir222	Gglean023104.1
						novel_mir309	56		24	novel_mir222	Gglean017955.1
						novel_mir259	57		24	novel_mir222	Gglean016215.1
						mdm-miR390a	58		24	novel_mir222	Gglean021963.1
						novel_mir738	59		24	novel_mir222	Gglean002236.1
						mdm-miR156i	60		24	novel_mir222	Gglean016779.1
						novel_mir197	61		24	novel_mir222	Gglean006526.1
						novel_mir2	62		24	novel_mir222	Gglean015012.1
						novel_mir414	63		25	mdm-miR166h	Gglean013488.1
						novel_mir464	64		25	mdm-miR166h	Gglean027183.1
						mdm-miR167b	65		25	mdm-miR166h	Gglean031286.1
						novel_mir367	66		25	mdm-miR166h	Gglean013966.1
						mdm-miR167f	67		26	mdm-miR166e	Gglean013488.1
						mdm-miR390c	68		26	mdm-miR166e	Gglean027183.1
						mdm-miR156f	69		26	mdm-miR166e	Gglean012177.1
						novel_mir755	70		26	mdm-miR166e	Gglean031286.1
						mdm-miR168b	71		26	mdm-miR166e	Gglean013966.1
						novel_mir683	72		27	novel_mir364	Gglean010205.1
						novel_mir307	73		27	novel_mir364	Gglean024484.1
						novel_mir468	74		27	novel_mir364	Gglean006249.1
						mdm-miR166a	75		30	mdm-miR156c	Gglean001912.1
						novel_mir53	76		30	mdm-miR156c	Gglean005913.1
						mdm-miR160a	77		30	mdm-miR156c	Gglean006983.1
						novel_mir735	78		30	mdm-miR156c	Gglean005554.1
						novel_mir759	79		30	mdm-miR156c	Gglean028488.1
						mdm-miR171k	80		30	mdm-miR156c	Gglean028306.1
						mdm-miR164e	81		30	mdm-miR156c	Gglean004741.1
						novel_mir611	82		30	mdm-miR156c	Gglean016208.1
						novel_mir489	83		30	mdm-miR156c	Gglean017894.1
						novel_mir717	84		30	mdm-miR156c	Gglean016197.1
						novel_mir164	85		30	mdm-miR156c	Gglean000364.1
						novel_mir729	86		30	mdm-miR156c	Gglean016490.1
						mdm-miR156v	87		30	mdm-miR156c	Gglean008959.1
						mdm-miR166g	88		30	mdm-miR156c	Gglean005740.1
						novel_mir501	89		30	mdm-miR156c	Gglean009481.1
						mdm-miR396c	90		30	mdm-miR156c	Gglean029526.1
						novel_mir566	91		30	mdm-miR156c	Gglean007788.1
						novel_mir376	92		33	mdm-miR167j	Gglean024889.1
						mdm-miR156k	93		33	mdm-miR167j	Gglean022780.1
						novel_mir13	94		34	mdm-miR167e	Gglean027622.1
									34	mdm-miR167e	Gglean005024.1
									34	mdm-miR167e	Gglean029426.1
									34	mdm-miR167e	Gglean012764.1
									34	mdm-miR167e	Gglean024889.1
									34	mdm-miR167e	Gglean011855.1
									34	mdm-miR167e	Gglean004930.1
									35	novel_mir229	Gglean005543.1
									35	novel_mir229	Gglean014246.1
									36	novel_mir251	Gglean008005.1
									37	mdm-miR172b	Gglean020028.1
									37	mdm-miR172b	Gglean031260.1
									37	mdm-miR172b	Gglean026282.1
									37	mdm-miR172b	Gglean008425.1
									37	mdm-miR172b	Gglean021449.1
									37	mdm-miR172b	Gglean026848.1
									37	mdm-miR172b	Gglean024792.1
									37	mdm-miR172b	Gglean026155.1
									37	mdm-miR172b	Gglean012497.1
									37	mdm-miR172b	Gglean025204.1
									37	mdm-miR172b	Gglean022370.1
									37	mdm-miR172b	Gglean019483.1
									37	mdm-miR172b	Gglean005692.1
									37	mdm-miR172b	Gglean026000.1
									37	mdm-miR172b	Gglean027146.1
									37	mdm-miR172b	Gglean026243.1
									37	mdm-miR172b	Gglean014137.1
									37	mdm-miR172b	Gglean010833.1
									37	mdm-miR172b	Gglean000051.1
									37	mdm-miR172b	Gglean013091.1
									37	mdm-miR172b	Gglean021038.1
									37	mdm-miR172b	Gglean015192.1
									37	mdm-miR172b	Gglean030854.1
									37	mdm-miR172b	Gglean003632.1
									37	mdm-miR172b	Gglean026849.1
									37	mdm-miR172b	Gglean003110.1
									37	mdm-miR172b	Gglean027909.1
									37	mdm-miR172b	Gglean017396.1
									37	mdm-miR172b	Gglean015520.1
									37	mdm-miR172b	Gglean024299.1
									37	mdm-miR172b	Gglean021957.1
									37	mdm-miR172b	Gglean011686.1
									37	mdm-miR172b	Gglean030416.1
									37	mdm-miR172b	Gglean025892.1
									37	mdm-miR172b	Gglean029466.1
									37	mdm-miR172b	Gglean028555.1
									37	mdm-miR172b	Gglean025466.1
									38	mdm-miR166f	Gglean013488.1
									38	mdm-miR166f	Gglean027183.1
									38	mdm-miR166f	Gglean031286.1
									38	mdm-miR166f	Gglean013966.1
									38	mdm-miR166f	Gglean012177.1
									43	mdm-miR171g	Gglean025172.1
									43	mdm-miR171g	Gglean006729.1
									43	mdm-miR171g	Gglean017038.1
									45	mdm-miR171l	Gglean025172.1
									45	mdm-miR171l	Gglean006729.1
									45	mdm-miR171l	Gglean029440.1
									45	mdm-miR171l	Gglean030916.1
									45	mdm-miR171l	Gglean007369.1
									46	mdm-miR395g	Gglean008746.1
									46	mdm-miR395g	Gglean015303.1
									46	mdm-miR395g	Gglean030038.1
									46	mdm-miR395g	Gglean005238.1
									46	mdm-miR395g	Gglean006692.1
									46	mdm-miR395g	Gglean022778.1
									47	mdm-miR156o	Gglean001912.1
									47	mdm-miR156o	Gglean016197.1
									47	mdm-miR156o	Gglean016208.1
									47	mdm-miR156o	Gglean028306.1
									47	mdm-miR156o	Gglean028488.1
									47	mdm-miR156o	Gglean017894.1
									47	mdm-miR156o	Gglean005913.1
									47	mdm-miR156o	Gglean005554.1
									47	mdm-miR156o	Gglean000847.1
									47	mdm-miR156o	Gglean006983.1
									47	mdm-miR156o	Gglean004741.1
									47	mdm-miR156o	Gglean000364.1
									47	mdm-miR156o	Gglean009481.1
									47	mdm-miR156o	Gglean008959.1
									47	mdm-miR156o	Gglean005740.1
									47	mdm-miR156o	Gglean016490.1
									47	mdm-miR156o	Gglean029526.1
									47	mdm-miR156o	Gglean007788.1
									49	mdm-miR398b	Gglean005399.1
									49	mdm-miR398b	Gglean021111.1
									49	mdm-miR398b	Gglean005184.1
									51	mdm-miR171h	Gglean025172.1
									51	mdm-miR171h	Gglean006729.1
									51	mdm-miR171h	Gglean017038.1
									52	novel_mir27	Gglean003050.1
									53	novel_mir154	Gglean001619.1
									54	novel_mir671	Gglean027535.1
									54	novel_mir671	Gglean018106.1
									54	novel_mir671	Gglean019633.1
									54	novel_mir671	Gglean008120.1
									54	novel_mir671	Gglean013094.1
									54	novel_mir671	Gglean005422.1
									54	novel_mir671	Gglean030433.1
									54	novel_mir671	Gglean005089.1
									54	novel_mir671	Gglean019038.1
									54	novel_mir671	Gglean011852.1
									54	novel_mir671	Gglean000795.1
									54	novel_mir671	Gglean001930.1
									54	novel_mir671	Gglean026964.1
									54	novel_mir671	Gglean010791.1
									54	novel_mir671	Gglean023976.1
									54	novel_mir671	Gglean021739.1
									54	novel_mir671	Gglean001138.1
									54	novel_mir671	Gglean028372.1
									54	novel_mir671	Gglean007251.1
									54	novel_mir671	Gglean001064.1
									54	novel_mir671	Gglean023985.1
									54	novel_mir671	Gglean001373.1
									54	novel_mir671	Gglean008587.1
									54	novel_mir671	Gglean001374.1
									54	novel_mir671	Gglean030732.1
									54	novel_mir671	Gglean026208.1
									54	novel_mir671	Gglean004793.1
									54	novel_mir671	Gglean030172.1
									54	novel_mir671	Gglean026774.1
									54	novel_mir671	Gglean025059.1
									54	novel_mir671	Gglean004424.1
									55	novel_mir421	Gglean030041.1
									55	novel_mir421	Gglean025663.1
									55	novel_mir421	Gglean000219.1
									55	novel_mir421	Gglean028274.1
									55	novel_mir421	Gglean021204.1
									58	mdm-miR390a	Gglean015873.1
									58	mdm-miR390a	Gglean029810.1
									58	mdm-miR390a	Gglean015516.1
									58	mdm-miR390a	Gglean016147.1
									58	mdm-miR390a	Gglean018883.1
									58	mdm-miR390a	Gglean004620.1
									58	mdm-miR390a	Gglean000925.1
									58	mdm-miR390a	Gglean025452.1
									58	mdm-miR390a	Gglean003665.1
									58	mdm-miR390a	Gglean022261.1
									58	mdm-miR390a	Gglean012251.1
									59	novel_mir738	Gglean025642.1
									59	novel_mir738	Gglean017975.1
									59	novel_mir738	Gglean027156.1
									60	mdm-miR156i	Gglean001912.1
									60	mdm-miR156i	Gglean017894.1
									60	mdm-miR156i	Gglean016208.1
									60	mdm-miR156i	Gglean005913.1
									60	mdm-miR156i	Gglean004741.1
									60	mdm-miR156i	Gglean028306.1
									60	mdm-miR156i	Gglean005554.1
									60	mdm-miR156i	Gglean028488.1
									60	mdm-miR156i	Gglean016197.1
									60	mdm-miR156i	Gglean000847.1
									60	mdm-miR156i	Gglean000364.1
									60	mdm-miR156i	Gglean016490.1
									60	mdm-miR156i	Gglean005740.1
									60	mdm-miR156i	Gglean009481.1
									60	mdm-miR156i	Gglean008959.1
									60	mdm-miR156i	Gglean029526.1
									60	mdm-miR156i	Gglean007788.1
									62	novel_mir2	Gglean013741.1
									62	novel_mir2	Gglean029881.1
									62	novel_mir2	Gglean013741.1
									65	mdm-miR167b	Gglean027622.1
									65	mdm-miR167b	Gglean029426.1
									65	mdm-miR167b	Gglean005024.1
									65	mdm-miR167b	Gglean012764.1
									65	mdm-miR167b	Gglean011855.1
									65	mdm-miR167b	Gglean024889.1
									65	mdm-miR167b	Gglean004930.1
									66	novel_mir367	Gglean018236.1
									66	novel_mir367	Gglean018231.1
									66	novel_mir367	Gglean009130.1
									66	novel_mir367	Gglean009129.1
									66	novel_mir367	Gglean026867.1
									66	novel_mir367	Gglean023388.1
									67	mdm-miR167f	Gglean029426.1
									67	mdm-miR167f	Gglean005024.1
									67	mdm-miR167f	Gglean027622.1
									67	mdm-miR167f	Gglean012764.1
									67	mdm-miR167f	Gglean011855.1
									67	mdm-miR167f	Gglean024889.1
									67	mdm-miR167f	Gglean004930.1
									68	mdm-miR390c	Gglean029810.1
									68	mdm-miR390c	Gglean015873.1
									68	mdm-miR390c	Gglean015516.1
									68	mdm-miR390c	Gglean016147.1
									68	mdm-miR390c	Gglean018883.1
									68	mdm-miR390c	Gglean004620.1
									68	mdm-miR390c	Gglean000925.1
									68	mdm-miR390c	Gglean025452.1
									68	mdm-miR390c	Gglean003665.1
									68	mdm-miR390c	Gglean022261.1
									68	mdm-miR390c	Gglean012251.1
									69	mdm-miR156f	Gglean001912.1
									69	mdm-miR156f	Gglean005554.1
									69	mdm-miR156f	Gglean000847.1
									69	mdm-miR156f	Gglean004741.1
									69	mdm-miR156f	Gglean006983.1
									69	mdm-miR156f	Gglean016208.1
									69	mdm-miR156f	Gglean028306.1
									69	mdm-miR156f	Gglean017894.1
									69	mdm-miR156f	Gglean005913.1
									69	mdm-miR156f	Gglean028488.1
									69	mdm-miR156f	Gglean016197.1
									69	mdm-miR156f	Gglean000364.1
									69	mdm-miR156f	Gglean008959.1
									69	mdm-miR156f	Gglean016490.1
									69	mdm-miR156f	Gglean009481.1
									69	mdm-miR156f	Gglean029526.1
									69	mdm-miR156f	Gglean007788.1
									71	mdm-miR168b	Gglean028715.1
									71	mdm-miR168b	Gglean028716.1
									74	novel_mir468	Gglean014421.1
									74	novel_mir468	Gglean002368.1
									74	novel_mir468	Gglean005380.1
									74	novel_mir468	Gglean017857.1
									74	novel_mir468	Gglean016418.1
									74	novel_mir468	Gglean013938.1
									74	novel_mir468	Gglean025588.1
									74	novel_mir468	Gglean022759.1
									74	novel_mir468	Gglean000924.1
									75	mdm-miR166a	Gglean013488.1
									75	mdm-miR166a	Gglean027183.1
									75	mdm-miR166a	Gglean013966.1
									75	mdm-miR166a	Gglean012177.1
									75	mdm-miR166a	Gglean031286.1
									77	mdm-miR160a	Gglean025700.1
									77	mdm-miR160a	Gglean024332.1
									77	mdm-miR160a	Gglean026255.1
									77	mdm-miR160a	Gglean003992.1
									77	mdm-miR160a	Gglean000179.1
									80	mdm-miR171k	Gglean025172.1
									80	mdm-miR171k	Gglean006729.1
									80	mdm-miR171k	Gglean029440.1
									80	mdm-miR171k	Gglean030916.1
									80	mdm-miR171k	Gglean007369.1
									81	mdm-miR164e	Gglean031067.1
									81	mdm-miR164e	Gglean001478.1
									81	mdm-miR164e	Gglean027714.1
									81	mdm-miR164e	Gglean000139.1
									81	mdm-miR164e	Gglean025995.1
									81	mdm-miR164e	Gglean003381.1
									81	mdm-miR164e	Gglean016084.1
									81	mdm-miR164e	Gglean003444.1
									81	mdm-miR164e	Gglean005008.1
									81	mdm-miR164e	Gglean007434.1
									81	mdm-miR164e	Gglean022642.1
									81	mdm-miR164e	Gglean026964.1
									82	novel_mir611	Gglean023296.1
									84	novel_mir717	Gglean013578.1
									84	novel_mir717	Gglean013148.1
									84	novel_mir717	Gglean003916.1
									84	novel_mir717	Gglean030793.1
									84	novel_mir717	Gglean024339.1
									84	novel_mir717	Gglean022344.1
									87	mdm-miR156v	Gglean016208.1
									87	mdm-miR156v	Gglean004741.1
									87	mdm-miR156v	Gglean016197.1
									87	mdm-miR156v	Gglean028306.1
									87	mdm-miR156v	Gglean028488.1
									87	mdm-miR156v	Gglean000847.1
									87	mdm-miR156v	Gglean006999.1
									87	mdm-miR156v	Gglean015358.1
									87	mdm-miR156v	Gglean001912.1
									87	mdm-miR156v	Gglean006983.1
									87	mdm-miR156v	Gglean026384.1
									88	mdm-miR166g	Gglean013488.1
									88	mdm-miR166g	Gglean027183.1
									88	mdm-miR166g	Gglean031286.1
									88	mdm-miR166g	Gglean013966.1
									88	mdm-miR166g	Gglean012177.1
									90	mdm-miR396c	Gglean013328.1
									90	mdm-miR396c	Gglean015340.1
									90	mdm-miR396c	Gglean025329.1
									90	mdm-miR396c	Gglean024774.1
									90	mdm-miR396c	Gglean029171.1
									90	mdm-miR396c	Gglean028260.1
									90	mdm-miR396c	Gglean002322.1
									90	mdm-miR396c	Gglean012175.1
									90	mdm-miR396c	Gglean006981.1
									90	mdm-miR396c	Gglean000122.1
									90	mdm-miR396c	Gglean023132.1
									90	mdm-miR396c	Gglean029554.1
									90	mdm-miR396c	Gglean030172.1
									90	mdm-miR396c	Gglean011692.1
									90	mdm-miR396c	Gglean002260.1
									90	mdm-miR396c	Gglean017067.1
									90	mdm-miR396c	Gglean012701.1
									90	mdm-miR396c	Gglean026508.1
									91	novel_mir566	Gglean027274.1
									91	novel_mir566	Gglean005510.1
									91	novel_mir566	Gglean018517.1
									91	novel_mir566	Gglean027182.1
									91	novel_mir566	Gglean013148.1
									91	novel_mir566	Gglean000351.1
									91	novel_mir566	Gglean021934.1
									91	novel_mir566	Gglean015850.1
									91	novel_mir566	Gglean021229.1
									92	novel_mir376	Gglean005264.1
									93	mdm-miR156k	Gglean001912.1
									93	mdm-miR156k	Gglean016197.1
									93	mdm-miR156k	Gglean016208.1
									93	mdm-miR156k	Gglean000847.1
									93	mdm-miR156k	Gglean005913.1
									93	mdm-miR156k	Gglean017894.1
									93	mdm-miR156k	Gglean028306.1
									93	mdm-miR156k	Gglean005554.1
									93	mdm-miR156k	Gglean028488.1
									93	mdm-miR156k	Gglean004741.1
									93	mdm-miR156k	Gglean000364.1
									93	mdm-miR156k	Gglean005740.1
									93	mdm-miR156k	Gglean016490.1
									93	mdm-miR156k	Gglean009481.1
									93	mdm-miR156k	Gglean008959.1
									93	mdm-miR156k	Gglean007788.1
									93	mdm-miR156k	Gglean029526.1
									#N/A	mdm-miR1511	Gglean015320.1
									#N/A	mdm-miR1511	Gglean008640.1
									#N/A	mdm-miR156a	Gglean001912.1
									#N/A	mdm-miR156a	Gglean016197.1
									#N/A	mdm-miR156a	Gglean028488.1
									#N/A	mdm-miR156a	Gglean016208.1
									#N/A	mdm-miR156a	Gglean028306.1
									#N/A	mdm-miR156a	Gglean000847.1
									#N/A	mdm-miR156a	Gglean004741.1
									#N/A	mdm-miR156a	Gglean005554.1
									#N/A	mdm-miR156a	Gglean005913.1
									#N/A	mdm-miR156a	Gglean017894.1
									#N/A	mdm-miR156a	Gglean029526.1
									#N/A	mdm-miR156a	Gglean007788.1
									#N/A	mdm-miR156aa	Gglean009943.1
									#N/A	mdm-miR156aa	Gglean015249.1
									#N/A	mdm-miR156aa	Gglean008064.1
									#N/A	mdm-miR156aa	Gglean015308.1
									#N/A	mdm-miR156aa	Gglean004616.1
									#N/A	mdm-miR156aa	Gglean030913.1
									#N/A	mdm-miR156aa	Gglean001913.1
									#N/A	mdm-miR156aa	Gglean012943.1
									#N/A	mdm-miR156aa	Gglean004741.1
									#N/A	mdm-miR156aa	Gglean016208.1
									#N/A	mdm-miR156aa	Gglean028306.1
									#N/A	mdm-miR156aa	Gglean028488.1
									#N/A	mdm-miR156aa	Gglean000847.1
									#N/A	mdm-miR156aa	Gglean022143.1
									#N/A	mdm-miR156aa	Gglean001056.1
									#N/A	mdm-miR156aa	Gglean001912.1
									#N/A	mdm-miR156aa	Gglean020280.1
									#N/A	mdm-miR156ab	Gglean005740.1
									#N/A	mdm-miR156ab	Gglean020280.1
									#N/A	mdm-miR156ab	Gglean016208.1
									#N/A	mdm-miR156ab	Gglean010399.1
									#N/A	mdm-miR156ab	Gglean028488.1
									#N/A	mdm-miR156ab	Gglean022143.1
									#N/A	mdm-miR156ab	Gglean001056.1
									#N/A	mdm-miR156ab	Gglean016197.1
									#N/A	mdm-miR156ab	Gglean028306.1
									#N/A	mdm-miR156ab	Gglean012943.1
									#N/A	mdm-miR156ac	Gglean005740.1
									#N/A	mdm-miR156ac	Gglean020280.1
									#N/A	mdm-miR156ac	Gglean016208.1
									#N/A	mdm-miR156ac	Gglean004741.1
									#N/A	mdm-miR156ac	Gglean010399.1
									#N/A	mdm-miR156ac	Gglean028488.1
									#N/A	mdm-miR156ac	Gglean016197.1
									#N/A	mdm-miR156ac	Gglean028306.1
									#N/A	mdm-miR156ac	Gglean001056.1
									#N/A	mdm-miR156ac	Gglean022143.1
									#N/A	mdm-miR156ac	Gglean012943.1
									#N/A	mdm-miR156ad	Gglean017119.1
									#N/A	mdm-miR156ad	Gglean009586.1
									#N/A	mdm-miR156ad	Gglean001912.1
									#N/A	mdm-miR156ad	Gglean005740.1
									#N/A	mdm-miR156ad	Gglean006983.1
									#N/A	mdm-miR156ad	Gglean000847.1
									#N/A	mdm-miR156ad	Gglean004741.1
									#N/A	mdm-miR156ad	Gglean016208.1
									#N/A	mdm-miR156ad	Gglean017894.1
									#N/A	mdm-miR156ad	Gglean028488.1
									#N/A	mdm-miR156ad	Gglean028306.1
									#N/A	mdm-miR156ad	Gglean016197.1
									#N/A	mdm-miR156ae	Gglean017119.1
									#N/A	mdm-miR156ae	Gglean009586.1
									#N/A	mdm-miR156ae	Gglean001912.1
									#N/A	mdm-miR156ae	Gglean005740.1
									#N/A	mdm-miR156ae	Gglean006983.1
									#N/A	mdm-miR156ae	Gglean004741.1
									#N/A	mdm-miR156ae	Gglean016208.1
									#N/A	mdm-miR156ae	Gglean028306.1
									#N/A	mdm-miR156ae	Gglean017894.1
									#N/A	mdm-miR156ae	Gglean028488.1
									#N/A	mdm-miR156ae	Gglean016197.1
									#N/A	mdm-miR156a	Gglean001912.1
									#N/A	mdm-miR156a	Gglean028488.1
									#N/A	mdm-miR156a	Gglean016208.1
									#N/A	mdm-miR156a	Gglean004741.1
									#N/A	mdm-miR156a	Gglean028306.1
									#N/A	mdm-miR156a	Gglean016197.1
									#N/A	mdm-miR156a	Gglean006983.1
									#N/A	mdm-miR156a	Gglean000364.1
									#N/A	mdm-miR156a	Gglean008959.1
									#N/A	mdm-miR156a	Gglean016490.1
									#N/A	mdm-miR156a	Gglean029526.1
									#N/A	mdm-miR156b	Gglean001912.1
									#N/A	mdm-miR156b	Gglean028306.1
									#N/A	mdm-miR156b	Gglean016197.1
									#N/A	mdm-miR156b	Gglean028488.1
									#N/A	mdm-miR156b	Gglean005554.1
									#N/A	mdm-miR156b	Gglean016208.1
									#N/A	mdm-miR156b	Gglean017894.1
									#N/A	mdm-miR156b	Gglean000847.1
									#N/A	mdm-miR156b	Gglean004741.1
									#N/A	mdm-miR156b	Gglean006983.1
									#N/A	mdm-miR156b	Gglean005913.1
									#N/A	mdm-miR156b	Gglean000364.1
									#N/A	mdm-miR156b	Gglean005740.1
									#N/A	mdm-miR156b	Gglean016490.1
									#N/A	mdm-miR156b	Gglean009481.1
									#N/A	mdm-miR156b	Gglean008959.1
									#N/A	mdm-miR156b	Gglean007788.1
									#N/A	mdm-miR156b	Gglean029526.1
									#N/A	mdm-miR156d	Gglean001912.1
									#N/A	mdm-miR156d	Gglean005554.1
									#N/A	mdm-miR156d	Gglean016208.1
									#N/A	mdm-miR156d	Gglean000847.1
									#N/A	mdm-miR156d	Gglean016197.1
									#N/A	mdm-miR156d	Gglean028488.1
									#N/A	mdm-miR156d	Gglean028306.1
									#N/A	mdm-miR156d	Gglean017894.1
									#N/A	mdm-miR156d	Gglean000364.1
									#N/A	mdm-miR156d	Gglean009481.1
									#N/A	mdm-miR156d	Gglean016490.1
									#N/A	mdm-miR156d	Gglean005740.1
									#N/A	mdm-miR156d	Gglean008959.1
									#N/A	mdm-miR156d	Gglean007788.1
									#N/A	mdm-miR156d	Gglean029526.1
									#N/A	mdm-miR156e	Gglean001912.1
									#N/A	mdm-miR156e	Gglean016208.1
									#N/A	mdm-miR156e	Gglean005913.1
									#N/A	mdm-miR156e	Gglean004741.1
									#N/A	mdm-miR156e	Gglean028306.1
									#N/A	mdm-miR156e	Gglean005554.1
									#N/A	mdm-miR156e	Gglean016197.1
									#N/A	mdm-miR156e	Gglean028488.1
									#N/A	mdm-miR156e	Gglean017894.1
									#N/A	mdm-miR156e	Gglean000364.1
									#N/A	mdm-miR156e	Gglean005740.1
									#N/A	mdm-miR156e	Gglean016490.1
									#N/A	mdm-miR156e	Gglean009481.1
									#N/A	mdm-miR156e	Gglean008959.1
									#N/A	mdm-miR156e	Gglean029526.1
									#N/A	mdm-miR156e	Gglean007788.1
									#N/A	mdm-miR156g	Gglean001912.1
									#N/A	mdm-miR156g	Gglean005554.1
									#N/A	mdm-miR156g	Gglean006983.1
									#N/A	mdm-miR156g	Gglean028306.1
									#N/A	mdm-miR156g	Gglean000847.1
									#N/A	mdm-miR156g	Gglean016208.1
									#N/A	mdm-miR156g	Gglean028488.1
									#N/A	mdm-miR156g	Gglean016197.1
									#N/A	mdm-miR156g	Gglean017894.1
									#N/A	mdm-miR156g	Gglean004741.1
									#N/A	mdm-miR156g	Gglean000364.1
									#N/A	mdm-miR156g	Gglean008959.1
									#N/A	mdm-miR156g	Gglean016490.1
									#N/A	mdm-miR156g	Gglean005740.1
									#N/A	mdm-miR156g	Gglean007788.1
									#N/A	mdm-miR156g	Gglean029526.1
									#N/A	mdm-miR156j	Gglean001912.1
									#N/A	mdm-miR156j	Gglean006983.1
									#N/A	mdm-miR156j	Gglean004741.1
									#N/A	mdm-miR156j	Gglean016208.1
									#N/A	mdm-miR156j	Gglean000847.1
									#N/A	mdm-miR156j	Gglean028306.1
									#N/A	mdm-miR156j	Gglean016197.1
									#N/A	mdm-miR156j	Gglean005554.1
									#N/A	mdm-miR156j	Gglean028488.1
									#N/A	mdm-miR156j	Gglean000364.1
									#N/A	mdm-miR156j	Gglean016490.1
									#N/A	mdm-miR156j	Gglean009481.1
									#N/A	mdm-miR156j	Gglean008959.1
									#N/A	mdm-miR156j	Gglean029526.1
									#N/A	mdm-miR156j	Gglean007788.1
									#N/A	mdm-miR156l	Gglean001912.1
									#N/A	mdm-miR156l	Gglean017894.1
									#N/A	mdm-miR156l	Gglean004741.1
									#N/A	mdm-miR156l	Gglean000847.1
									#N/A	mdm-miR156l	Gglean006983.1
									#N/A	mdm-miR156l	Gglean028488.1
									#N/A	mdm-miR156l	Gglean028306.1
									#N/A	mdm-miR156l	Gglean016208.1
									#N/A	mdm-miR156l	Gglean005913.1
									#N/A	mdm-miR156l	Gglean016197.1
									#N/A	mdm-miR156l	Gglean005554.1
									#N/A	mdm-miR156l	Gglean000364.1
									#N/A	mdm-miR156l	Gglean005740.1
									#N/A	mdm-miR156l	Gglean008959.1
									#N/A	mdm-miR156l	Gglean016490.1
									#N/A	mdm-miR156l	Gglean009481.1
									#N/A	mdm-miR156l	Gglean007788.1
									#N/A	mdm-miR156l	Gglean029526.1
									#N/A	mdm-miR156n	Gglean001912.1
									#N/A	mdm-miR156n	Gglean017894.1
									#N/A	mdm-miR156n	Gglean016197.1
									#N/A	mdm-miR156n	Gglean000847.1
									#N/A	mdm-miR156n	Gglean028488.1
									#N/A	mdm-miR156n	Gglean028306.1
									#N/A	mdm-miR156n	Gglean016208.1
									#N/A	mdm-miR156n	Gglean005913.1
									#N/A	mdm-miR156n	Gglean004741.1
									#N/A	mdm-miR156n	Gglean005554.1
									#N/A	mdm-miR156n	Gglean000364.1
									#N/A	mdm-miR156n	Gglean016490.1
									#N/A	mdm-miR156n	Gglean009481.1
									#N/A	mdm-miR156n	Gglean008959.1
									#N/A	mdm-miR156n	Gglean007788.1
									#N/A	mdm-miR156n	Gglean029526.1
									#N/A	mdm-miR156p	Gglean009943.1
									#N/A	mdm-miR156p	Gglean020280.1
									#N/A	mdm-miR156p	Gglean001913.1
									#N/A	mdm-miR156p	Gglean028908.1
									#N/A	mdm-miR156p	Gglean028306.1
									#N/A	mdm-miR156p	Gglean000847.1
									#N/A	mdm-miR156p	Gglean004741.1
									#N/A	mdm-miR156p	Gglean016197.1
									#N/A	mdm-miR156p	Gglean016208.1
									#N/A	mdm-miR156p	Gglean028488.1
									#N/A	mdm-miR156q	Gglean001913.1
									#N/A	mdm-miR156q	Gglean020280.1
									#N/A	mdm-miR156q	Gglean009943.1
									#N/A	mdm-miR156q	Gglean028908.1
									#N/A	mdm-miR156q	Gglean028306.1
									#N/A	mdm-miR156q	Gglean016208.1
									#N/A	mdm-miR156q	Gglean000847.1
									#N/A	mdm-miR156q	Gglean004741.1
									#N/A	mdm-miR156q	Gglean028488.1
									#N/A	mdm-miR156q	Gglean016197.1
									#N/A	mdm-miR156r	Gglean009943.1
									#N/A	mdm-miR156r	Gglean001913.1
									#N/A	mdm-miR156r	Gglean020280.1
									#N/A	mdm-miR156r	Gglean028908.1
									#N/A	mdm-miR156r	Gglean016208.1
									#N/A	mdm-miR156r	Gglean028488.1
									#N/A	mdm-miR156r	Gglean016197.1
									#N/A	mdm-miR156r	Gglean028306.1
									#N/A	mdm-miR156r	Gglean004741.1
									#N/A	mdm-miR156r	Gglean000847.1
									#N/A	mdm-miR156s	Gglean020280.1
									#N/A	mdm-miR156s	Gglean009943.1
									#N/A	mdm-miR156s	Gglean001913.1
									#N/A	mdm-miR156s	Gglean028908.1
									#N/A	mdm-miR156s	Gglean004741.1
									#N/A	mdm-miR156s	Gglean028306.1
									#N/A	mdm-miR156s	Gglean016208.1
									#N/A	mdm-miR156s	Gglean028488.1
									#N/A	mdm-miR156s	Gglean016197.1
									#N/A	mdm-miR156t	Gglean016208.1
									#N/A	mdm-miR156t	Gglean004741.1
									#N/A	mdm-miR156t	Gglean016197.1
									#N/A	mdm-miR156t	Gglean000847.1
									#N/A	mdm-miR156t	Gglean028488.1
									#N/A	mdm-miR156t	Gglean028306.1
									#N/A	mdm-miR156t	Gglean015358.1
									#N/A	mdm-miR156t	Gglean006999.1
									#N/A	mdm-miR156t	Gglean001912.1
									#N/A	mdm-miR156t	Gglean026384.1
									#N/A	mdm-miR156t	Gglean006983.1
									#N/A	mdm-miR156u	Gglean016208.1
									#N/A	mdm-miR156u	Gglean004741.1
									#N/A	mdm-miR156u	Gglean028488.1
									#N/A	mdm-miR156u	Gglean016197.1
									#N/A	mdm-miR156u	Gglean000847.1
									#N/A	mdm-miR156u	Gglean028306.1
									#N/A	mdm-miR156u	Gglean006999.1
									#N/A	mdm-miR156u	Gglean015358.1
									#N/A	mdm-miR156u	Gglean001912.1
									#N/A	mdm-miR156u	Gglean006983.1
									#N/A	mdm-miR156u	Gglean026384.1
									#N/A	mdm-miR156w	Gglean004741.1
									#N/A	mdm-miR156w	Gglean016208.1
									#N/A	mdm-miR156w	Gglean000847.1
									#N/A	mdm-miR156w	Gglean028306.1
									#N/A	mdm-miR156w	Gglean028488.1
									#N/A	mdm-miR156w	Gglean016197.1
									#N/A	mdm-miR156w	Gglean015358.1
									#N/A	mdm-miR156w	Gglean006999.1
									#N/A	mdm-miR156w	Gglean026384.1
									#N/A	mdm-miR156w	Gglean006983.1
									#N/A	mdm-miR156w	Gglean001912.1
									#N/A	mdm-miR156x	Gglean015249.1
									#N/A	mdm-miR156x	Gglean001913.1
									#N/A	mdm-miR156x	Gglean015308.1
									#N/A	mdm-miR156x	Gglean030913.1
									#N/A	mdm-miR156x	Gglean004616.1
									#N/A	mdm-miR156x	Gglean008064.1
									#N/A	mdm-miR156x	Gglean012943.1
									#N/A	mdm-miR156x	Gglean009943.1
									#N/A	mdm-miR156x	Gglean004741.1
									#N/A	mdm-miR156x	Gglean028488.1
									#N/A	mdm-miR156x	Gglean016197.1
									#N/A	mdm-miR156x	Gglean016208.1
									#N/A	mdm-miR156x	Gglean028306.1
									#N/A	mdm-miR156x	Gglean000847.1
									#N/A	mdm-miR156x	Gglean022143.1
									#N/A	mdm-miR156x	Gglean001056.1
									#N/A	mdm-miR156x	Gglean001912.1
									#N/A	mdm-miR156x	Gglean020280.1
									#N/A	mdm-miR156y	Gglean004616.1
									#N/A	mdm-miR156y	Gglean001913.1
									#N/A	mdm-miR156y	Gglean008064.1
									#N/A	mdm-miR156y	Gglean030913.1
									#N/A	mdm-miR156y	Gglean015308.1
									#N/A	mdm-miR156y	Gglean004510.1
									#N/A	mdm-miR156y	Gglean015249.1
									#N/A	mdm-miR156y	Gglean009943.1
									#N/A	mdm-miR156y	Gglean000847.1
									#N/A	mdm-miR156y	Gglean016197.1
									#N/A	mdm-miR156y	Gglean028488.1
									#N/A	mdm-miR156y	Gglean016208.1
									#N/A	mdm-miR156y	Gglean028306.1
									#N/A	mdm-miR156y	Gglean001056.1
									#N/A	mdm-miR156y	Gglean022143.1
									#N/A	mdm-miR156y	Gglean001912.1
									#N/A	mdm-miR156y	Gglean020280.1
									#N/A	mdm-miR156z	Gglean008064.1
									#N/A	mdm-miR156z	Gglean009943.1
									#N/A	mdm-miR156z	Gglean015249.1
									#N/A	mdm-miR156z	Gglean015308.1
									#N/A	mdm-miR156z	Gglean030913.1
									#N/A	mdm-miR156z	Gglean004616.1
									#N/A	mdm-miR156z	Gglean012943.1
									#N/A	mdm-miR156z	Gglean001913.1
									#N/A	mdm-miR156z	Gglean004510.1
									#N/A	mdm-miR156z	Gglean004741.1
									#N/A	mdm-miR156z	Gglean028488.1
									#N/A	mdm-miR156z	Gglean028306.1
									#N/A	mdm-miR156z	Gglean000847.1
									#N/A	mdm-miR156z	Gglean016208.1
									#N/A	mdm-miR156z	Gglean016197.1
									#N/A	mdm-miR156z	Gglean022143.1
									#N/A	mdm-miR156z	Gglean001056.1
									#N/A	mdm-miR156z	Gglean001912.1
									#N/A	mdm-miR156z	Gglean020280.1
									#N/A	mdm-miR159a	Gglean020645.1
									#N/A	mdm-miR159a	Gglean026127.1
									#N/A	mdm-miR159a	Gglean006504.1
									#N/A	mdm-miR159a	Gglean028484.1
									#N/A	mdm-miR159a	Gglean006071.1
									#N/A	mdm-miR159a	Gglean028556.1
									#N/A	mdm-miR159a	Gglean028680.1
									#N/A	mdm-miR159a	Gglean005767.1
									#N/A	mdm-miR159a	Gglean016054.1
									#N/A	mdm-miR159a	Gglean017814.1
									#N/A	mdm-miR159a	Gglean024643.1
									#N/A	mdm-miR159a	Gglean017441.1
									#N/A	mdm-miR159a	Gglean029372.1
									#N/A	mdm-miR159a	Gglean011625.1
									#N/A	mdm-miR159a	Gglean013014.1
									#N/A	mdm-miR159a	Gglean006748.1
									#N/A	mdm-miR159a	Gglean023430.1
									#N/A	mdm-miR159a	Gglean031311.1
									#N/A	mdm-miR159a	Gglean030065.1
									#N/A	mdm-miR159a	Gglean024699.1
									#N/A	mdm-miR159a	Gglean019778.1
									#N/A	mdm-miR159a	Gglean030562.1
									#N/A	mdm-miR159b	Gglean026127.1
									#N/A	mdm-miR159b	Gglean006071.1
									#N/A	mdm-miR159b	Gglean006504.1
									#N/A	mdm-miR159b	Gglean028484.1
									#N/A	mdm-miR159b	Gglean004619.1
									#N/A	mdm-miR159b	Gglean028556.1
									#N/A	mdm-miR159b	Gglean016054.1
									#N/A	mdm-miR159b	Gglean024643.1
									#N/A	mdm-miR159b	Gglean029372.1
									#N/A	mdm-miR159b	Gglean017814.1
									#N/A	mdm-miR159b	Gglean006069.1
									#N/A	mdm-miR159b	Gglean028680.1
									#N/A	mdm-miR159b	Gglean007062.1
									#N/A	mdm-miR159b	Gglean011625.1
									#N/A	mdm-miR159b	Gglean023430.1
									#N/A	mdm-miR159b	Gglean030065.1
									#N/A	mdm-miR159b	Gglean024699.1
									#N/A	mdm-miR159b	Gglean003196.1
									#N/A	mdm-miR159b	Gglean031311.1
									#N/A	mdm-miR159b	Gglean019778.1
									#N/A	mdm-miR159b	Gglean013014.1
									#N/A	mdm-miR159b	Gglean006748.1
									#N/A	mdm-miR159c	Gglean004246.1
									#N/A	mdm-miR159c	Gglean016416.1
									#N/A	mdm-miR159c	Gglean013241.1
									#N/A	mdm-miR159c	Gglean024545.1
									#N/A	mdm-miR159c	Gglean003934.1
									#N/A	mdm-miR159c	Gglean019917.1
									#N/A	mdm-miR159c	Gglean017836.1
									#N/A	mdm-miR159c	Gglean026507.1
									#N/A	mdm-miR159c	Gglean011397.1
									#N/A	mdm-miR159c	Gglean030403.1
									#N/A	mdm-miR159c	Gglean011500.1
									#N/A	mdm-miR159c	Gglean011987.1
									#N/A	mdm-miR159c	Gglean028328.1
									#N/A	mdm-miR159c	Gglean003511.1
									#N/A	mdm-miR159c	Gglean012504.1
									#N/A	mdm-miR159c	Gglean017006.1
									#N/A	mdm-miR159c	Gglean011986.1
									#N/A	mdm-miR159c	Gglean028676.1
									#N/A	mdm-miR159c	Gglean000170.1
									#N/A	mdm-miR159c	Gglean018857.1
									#N/A	mdm-miR159c	Gglean016475.1
									#N/A	mdm-miR159c	Gglean012768.1
									#N/A	mdm-miR159c	Gglean007886.1
									#N/A	mdm-miR159c	Gglean014815.1
									#N/A	mdm-miR159c	Gglean024206.1
									#N/A	mdm-miR159c	Gglean023821.1
									#N/A	mdm-miR159c	Gglean028453.1
									#N/A	mdm-miR159c	Gglean005116.1
									#N/A	mdm-miR159c	Gglean025304.1
									#N/A	mdm-miR160b	Gglean025700.1
									#N/A	mdm-miR160b	Gglean024332.1
									#N/A	mdm-miR160b	Gglean026255.1
									#N/A	mdm-miR160b	Gglean003992.1
									#N/A	mdm-miR160b	Gglean000179.1
									#N/A	mdm-miR160c	Gglean025700.1
									#N/A	mdm-miR160c	Gglean024332.1
									#N/A	mdm-miR160c	Gglean026255.1
									#N/A	mdm-miR160c	Gglean003992.1
									#N/A	mdm-miR160c	Gglean000179.1
									#N/A	mdm-miR160d	Gglean024332.1
									#N/A	mdm-miR160d	Gglean025700.1
									#N/A	mdm-miR160d	Gglean026255.1
									#N/A	mdm-miR160d	Gglean003992.1
									#N/A	mdm-miR160d	Gglean000179.1
									#N/A	mdm-miR160e	Gglean024332.1
									#N/A	mdm-miR160e	Gglean025700.1
									#N/A	mdm-miR160e	Gglean026255.1
									#N/A	mdm-miR160e	Gglean003992.1
									#N/A	mdm-miR160e	Gglean000179.1
									#N/A	mdm-miR162a	Gglean018883.1
									#N/A	mdm-miR162b	Gglean018883.1
									#N/A	mdm-miR164a	Gglean011088.1
									#N/A	mdm-miR164a	Gglean003381.1
									#N/A	mdm-miR164a	Gglean026104.1
									#N/A	mdm-miR164a	Gglean000139.1
									#N/A	mdm-miR164a	Gglean007434.1
									#N/A	mdm-miR164a	Gglean003444.1
									#N/A	mdm-miR164a	Gglean008880.1
									#N/A	mdm-miR164b	Gglean031067.1
									#N/A	mdm-miR164b	Gglean000139.1
									#N/A	mdm-miR164b	Gglean001478.1
									#N/A	mdm-miR164b	Gglean027714.1
									#N/A	mdm-miR164b	Gglean025995.1
									#N/A	mdm-miR164b	Gglean003381.1
									#N/A	mdm-miR164b	Gglean003444.1
									#N/A	mdm-miR164b	Gglean016084.1
									#N/A	mdm-miR164b	Gglean005008.1
									#N/A	mdm-miR164b	Gglean007434.1
									#N/A	mdm-miR164b	Gglean007834.1
									#N/A	mdm-miR164b	Gglean022642.1
									#N/A	mdm-miR164b	Gglean026964.1
									#N/A	mdm-miR164c	Gglean031067.1
									#N/A	mdm-miR164c	Gglean000139.1
									#N/A	mdm-miR164c	Gglean001478.1
									#N/A	mdm-miR164c	Gglean027714.1
									#N/A	mdm-miR164c	Gglean003381.1
									#N/A	mdm-miR164c	Gglean025995.1
									#N/A	mdm-miR164c	Gglean005008.1
									#N/A	mdm-miR164c	Gglean003444.1
									#N/A	mdm-miR164c	Gglean007434.1
									#N/A	mdm-miR164c	Gglean016084.1
									#N/A	mdm-miR164c	Gglean007834.1
									#N/A	mdm-miR164c	Gglean022642.1
									#N/A	mdm-miR164c	Gglean026964.1
									#N/A	mdm-miR164d	Gglean031067.1
									#N/A	mdm-miR164d	Gglean000139.1
									#N/A	mdm-miR164d	Gglean027714.1
									#N/A	mdm-miR164d	Gglean003381.1
									#N/A	mdm-miR164d	Gglean025995.1
									#N/A	mdm-miR164d	Gglean007434.1
									#N/A	mdm-miR164d	Gglean003444.1
									#N/A	mdm-miR164d	Gglean016084.1
									#N/A	mdm-miR164d	Gglean005008.1
									#N/A	mdm-miR164d	Gglean007834.1
									#N/A	mdm-miR164d	Gglean022642.1
									#N/A	mdm-miR164d	Gglean026964.1
									#N/A	mdm-miR164f	Gglean031067.1
									#N/A	mdm-miR164f	Gglean000139.1
									#N/A	mdm-miR164f	Gglean027714.1
									#N/A	mdm-miR164f	Gglean001478.1
									#N/A	mdm-miR164f	Gglean003381.1
									#N/A	mdm-miR164f	Gglean025995.1
									#N/A	mdm-miR164f	Gglean005008.1
									#N/A	mdm-miR164f	Gglean007434.1
									#N/A	mdm-miR164f	Gglean016084.1
									#N/A	mdm-miR164f	Gglean026964.1
									#N/A	mdm-miR164f	Gglean022642.1
									#N/A	mdm-miR164f	Gglean007834.1
									#N/A	mdm-miR166b	Gglean013488.1
									#N/A	mdm-miR166b	Gglean027183.1
									#N/A	mdm-miR166b	Gglean012177.1
									#N/A	mdm-miR166b	Gglean013966.1
									#N/A	mdm-miR166b	Gglean031286.1
									#N/A	mdm-miR166c	Gglean013488.1
									#N/A	mdm-miR166c	Gglean027183.1
									#N/A	mdm-miR166c	Gglean013966.1
									#N/A	mdm-miR166c	Gglean031286.1
									#N/A	mdm-miR166c	Gglean012177.1
									#N/A	mdm-miR166d	Gglean013488.1
									#N/A	mdm-miR166d	Gglean027183.1
									#N/A	mdm-miR166d	Gglean013966.1
									#N/A	mdm-miR166d	Gglean031286.1
									#N/A	mdm-miR166i	Gglean013488.1
									#N/A	mdm-miR166i	Gglean027183.1
									#N/A	mdm-miR166i	Gglean013966.1
									#N/A	mdm-miR166i	Gglean031286.1
									#N/A	mdm-miR166i	Gglean012177.1
									#N/A	mdm-miR167a	Gglean030266.1
									#N/A	mdm-miR167a	Gglean029701.1
									#N/A	mdm-miR167a	Gglean005768.1
									#N/A	mdm-miR167a	Gglean021602.1
									#N/A	mdm-miR167c	Gglean027622.1
									#N/A	mdm-miR167c	Gglean029426.1
									#N/A	mdm-miR167c	Gglean005024.1
									#N/A	mdm-miR167c	Gglean012764.1
									#N/A	mdm-miR167c	Gglean011855.1
									#N/A	mdm-miR167c	Gglean024889.1
									#N/A	mdm-miR167c	Gglean004930.1
									#N/A	mdm-miR167d	Gglean027622.1
									#N/A	mdm-miR167d	Gglean005024.1
									#N/A	mdm-miR167d	Gglean029426.1
									#N/A	mdm-miR167d	Gglean012764.1
									#N/A	mdm-miR167d	Gglean024889.1
									#N/A	mdm-miR167d	Gglean011855.1
									#N/A	mdm-miR167d	Gglean004930.1
									#N/A	mdm-miR167g	Gglean005024.1
									#N/A	mdm-miR167g	Gglean027622.1
									#N/A	mdm-miR167g	Gglean029426.1
									#N/A	mdm-miR167g	Gglean012764.1
									#N/A	mdm-miR167g	Gglean011855.1
									#N/A	mdm-miR167g	Gglean024889.1
									#N/A	mdm-miR167g	Gglean004930.1
									#N/A	mdm-miR167h	Gglean024889.1
									#N/A	mdm-miR167h	Gglean022780.1
									#N/A	mdm-miR167i	Gglean024889.1
									#N/A	mdm-miR167i	Gglean022780.1
									#N/A	mdm-miR168a	Gglean028715.1
									#N/A	mdm-miR168a	Gglean028716.1
									#N/A	mdm-miR169a	Gglean009790.1
									#N/A	mdm-miR169a	Gglean008635.1
									#N/A	mdm-miR169a	Gglean000395.1
									#N/A	mdm-miR169b	Gglean010606.1
									#N/A	mdm-miR169b	Gglean029044.1
									#N/A	mdm-miR169b	Gglean009790.1
									#N/A	mdm-miR169b	Gglean005339.1
									#N/A	mdm-miR169c	Gglean009790.1
									#N/A	mdm-miR169c	Gglean008635.1
									#N/A	mdm-miR169d	Gglean009790.1
									#N/A	mdm-miR169d	Gglean008635.1
									#N/A	mdm-miR169e	Gglean002416.1
									#N/A	mdm-miR169e	Gglean002353.1
									#N/A	mdm-miR169e	Gglean030825.1
									#N/A	mdm-miR169e	Gglean012456.1
									#N/A	mdm-miR169f	Gglean002353.1
									#N/A	mdm-miR169f	Gglean002416.1
									#N/A	mdm-miR169f	Gglean030825.1
									#N/A	mdm-miR169f	Gglean012456.1
									#N/A	mdm-miR171a	Gglean007369.1
									#N/A	mdm-miR171a	Gglean006729.1
									#N/A	mdm-miR171a	Gglean025172.1
									#N/A	mdm-miR171b	Gglean007369.1
									#N/A	mdm-miR171b	Gglean025172.1
									#N/A	mdm-miR171b	Gglean006729.1
									#N/A	mdm-miR171c	Gglean006729.1
									#N/A	mdm-miR171c	Gglean025172.1
									#N/A	mdm-miR171d	Gglean006729.1
									#N/A	mdm-miR171d	Gglean025172.1
									#N/A	mdm-miR171e	Gglean006729.1
									#N/A	mdm-miR171e	Gglean025172.1
									#N/A	mdm-miR171f	Gglean025172.1
									#N/A	mdm-miR171f	Gglean006729.1
									#N/A	mdm-miR171f	Gglean021481.1
									#N/A	mdm-miR171f	Gglean007369.1
									#N/A	mdm-miR171j	Gglean025172.1
									#N/A	mdm-miR171j	Gglean006729.1
									#N/A	mdm-miR171j	Gglean029440.1
									#N/A	mdm-miR171j	Gglean030916.1
									#N/A	mdm-miR171j	Gglean007369.1
									#N/A	mdm-miR171m	Gglean003737.1
									#N/A	mdm-miR171m	Gglean025172.1
									#N/A	mdm-miR171m	Gglean006729.1
									#N/A	mdm-miR171m	Gglean007369.1
									#N/A	mdm-miR171n	Gglean003737.1
									#N/A	mdm-miR171n	Gglean025172.1
									#N/A	mdm-miR171n	Gglean006729.1
									#N/A	mdm-miR171n	Gglean007369.1
									#N/A	mdm-miR171o	Gglean023202.1
									#N/A	mdm-miR171o	Gglean019432.1
									#N/A	mdm-miR171o	Gglean017197.1
									#N/A	mdm-miR172a	Gglean031260.1
									#N/A	mdm-miR172a	Gglean020028.1
									#N/A	mdm-miR172a	Gglean026282.1
									#N/A	mdm-miR172a	Gglean026155.1
									#N/A	mdm-miR172a	Gglean021449.1
									#N/A	mdm-miR172a	Gglean012497.1
									#N/A	mdm-miR172a	Gglean024792.1
									#N/A	mdm-miR172a	Gglean026848.1
									#N/A	mdm-miR172a	Gglean008425.1
									#N/A	mdm-miR172a	Gglean022370.1
									#N/A	mdm-miR172a	Gglean010833.1
									#N/A	mdm-miR172a	Gglean019483.1
									#N/A	mdm-miR172a	Gglean005692.1
									#N/A	mdm-miR172a	Gglean027146.1
									#N/A	mdm-miR172a	Gglean026243.1
									#N/A	mdm-miR172a	Gglean026000.1
									#N/A	mdm-miR172a	Gglean014137.1
									#N/A	mdm-miR172a	Gglean015192.1
									#N/A	mdm-miR172a	Gglean013091.1
									#N/A	mdm-miR172a	Gglean021038.1
									#N/A	mdm-miR172a	Gglean030854.1
									#N/A	mdm-miR172a	Gglean027909.1
									#N/A	mdm-miR172a	Gglean003632.1
									#N/A	mdm-miR172a	Gglean026849.1
									#N/A	mdm-miR172a	Gglean011686.1
									#N/A	mdm-miR172a	Gglean024299.1
									#N/A	mdm-miR172a	Gglean015520.1
									#N/A	mdm-miR172a	Gglean021957.1
									#N/A	mdm-miR172a	Gglean025892.1
									#N/A	mdm-miR172a	Gglean025466.1
									#N/A	mdm-miR172a	Gglean030416.1
									#N/A	mdm-miR172a	Gglean029466.1
									#N/A	mdm-miR172c	Gglean020028.1
									#N/A	mdm-miR172c	Gglean026282.1
									#N/A	mdm-miR172c	Gglean031260.1
									#N/A	mdm-miR172c	Gglean025204.1
									#N/A	mdm-miR172c	Gglean009228.1
									#N/A	mdm-miR172c	Gglean026848.1
									#N/A	mdm-miR172c	Gglean022370.1
									#N/A	mdm-miR172c	Gglean012497.1
									#N/A	mdm-miR172c	Gglean024792.1
									#N/A	mdm-miR172c	Gglean026155.1
									#N/A	mdm-miR172c	Gglean021449.1
									#N/A	mdm-miR172c	Gglean008425.1
									#N/A	mdm-miR172c	Gglean005692.1
									#N/A	mdm-miR172c	Gglean010833.1
									#N/A	mdm-miR172c	Gglean027146.1
									#N/A	mdm-miR172c	Gglean026243.1
									#N/A	mdm-miR172c	Gglean019483.1
									#N/A	mdm-miR172c	Gglean014137.1
									#N/A	mdm-miR172c	Gglean026000.1
									#N/A	mdm-miR172c	Gglean015192.1
									#N/A	mdm-miR172c	Gglean026849.1
									#N/A	mdm-miR172c	Gglean003632.1
									#N/A	mdm-miR172c	Gglean022243.1
									#N/A	mdm-miR172c	Gglean030854.1
									#N/A	mdm-miR172c	Gglean027909.1
									#N/A	mdm-miR172c	Gglean003110.1
									#N/A	mdm-miR172c	Gglean021038.1
									#N/A	mdm-miR172c	Gglean017396.1
									#N/A	mdm-miR172c	Gglean024299.1
									#N/A	mdm-miR172c	Gglean015520.1
									#N/A	mdm-miR172c	Gglean021957.1
									#N/A	mdm-miR172c	Gglean029466.1
									#N/A	mdm-miR172c	Gglean028555.1
									#N/A	mdm-miR172c	Gglean025892.1
									#N/A	mdm-miR172c	Gglean030416.1
									#N/A	mdm-miR172c	Gglean025466.1
									#N/A	mdm-miR172d	Gglean026282.1
									#N/A	mdm-miR172d	Gglean009228.1
									#N/A	mdm-miR172d	Gglean030416.1
									#N/A	mdm-miR172d	Gglean025204.1
									#N/A	mdm-miR172d	Gglean025466.1
									#N/A	mdm-miR172d	Gglean026848.1
									#N/A	mdm-miR172d	Gglean026243.1
									#N/A	mdm-miR172d	Gglean014137.1
									#N/A	mdm-miR172d	Gglean020028.1
									#N/A	mdm-miR172d	Gglean027146.1
									#N/A	mdm-miR172d	Gglean031260.1
									#N/A	mdm-miR172d	Gglean019483.1
									#N/A	mdm-miR172d	Gglean025892.1
									#N/A	mdm-miR172d	Gglean021957.1
									#N/A	mdm-miR172d	Gglean015520.1
									#N/A	mdm-miR172d	Gglean026849.1
									#N/A	mdm-miR172d	Gglean008425.1
									#N/A	mdm-miR172e	Gglean026282.1
									#N/A	mdm-miR172e	Gglean025204.1
									#N/A	mdm-miR172e	Gglean030416.1
									#N/A	mdm-miR172e	Gglean009228.1
									#N/A	mdm-miR172e	Gglean025466.1
									#N/A	mdm-miR172e	Gglean020028.1
									#N/A	mdm-miR172e	Gglean026243.1
									#N/A	mdm-miR172e	Gglean003110.1
									#N/A	mdm-miR172e	Gglean031260.1
									#N/A	mdm-miR172e	Gglean027146.1
									#N/A	mdm-miR172e	Gglean010833.1
									#N/A	mdm-miR172e	Gglean014137.1
									#N/A	mdm-miR172e	Gglean019483.1
									#N/A	mdm-miR172e	Gglean025892.1
									#N/A	mdm-miR172e	Gglean021957.1
									#N/A	mdm-miR172e	Gglean026849.1
									#N/A	mdm-miR172e	Gglean008425.1
									#N/A	mdm-miR172e	Gglean015520.1
									#N/A	mdm-miR172f	Gglean026282.1
									#N/A	mdm-miR172f	Gglean009228.1
									#N/A	mdm-miR172f	Gglean025466.1
									#N/A	mdm-miR172f	Gglean030416.1
									#N/A	mdm-miR172f	Gglean026848.1
									#N/A	mdm-miR172f	Gglean003110.1
									#N/A	mdm-miR172f	Gglean026243.1
									#N/A	mdm-miR172f	Gglean020028.1
									#N/A	mdm-miR172f	Gglean031260.1
									#N/A	mdm-miR172f	Gglean014137.1
									#N/A	mdm-miR172f	Gglean010833.1
									#N/A	mdm-miR172f	Gglean027146.1
									#N/A	mdm-miR172f	Gglean019483.1
									#N/A	mdm-miR172f	Gglean025892.1
									#N/A	mdm-miR172f	Gglean015520.1
									#N/A	mdm-miR172f	Gglean008425.1
									#N/A	mdm-miR172f	Gglean026849.1
									#N/A	mdm-miR172g	Gglean026282.1
									#N/A	mdm-miR172g	Gglean025204.1
									#N/A	mdm-miR172g	Gglean026848.1
									#N/A	mdm-miR172g	Gglean030416.1
									#N/A	mdm-miR172g	Gglean009228.1
									#N/A	mdm-miR172g	Gglean025466.1
									#N/A	mdm-miR172g	Gglean026243.1
									#N/A	mdm-miR172g	Gglean020028.1
									#N/A	mdm-miR172g	Gglean003110.1
									#N/A	mdm-miR172g	Gglean027146.1
									#N/A	mdm-miR172g	Gglean031260.1
									#N/A	mdm-miR172g	Gglean014137.1
									#N/A	mdm-miR172g	Gglean010833.1
									#N/A	mdm-miR172g	Gglean019483.1
									#N/A	mdm-miR172g	Gglean021957.1
									#N/A	mdm-miR172g	Gglean025892.1
									#N/A	mdm-miR172g	Gglean008425.1
									#N/A	mdm-miR172g	Gglean015520.1
									#N/A	mdm-miR172g	Gglean026849.1
									#N/A	mdm-miR172h	Gglean026282.1
									#N/A	mdm-miR172h	Gglean025204.1
									#N/A	mdm-miR172h	Gglean030416.1
									#N/A	mdm-miR172h	Gglean025466.1
									#N/A	mdm-miR172h	Gglean026848.1
									#N/A	mdm-miR172h	Gglean009228.1
									#N/A	mdm-miR172h	Gglean014137.1
									#N/A	mdm-miR172h	Gglean026243.1
									#N/A	mdm-miR172h	Gglean031260.1
									#N/A	mdm-miR172h	Gglean003110.1
									#N/A	mdm-miR172h	Gglean020028.1
									#N/A	mdm-miR172h	Gglean010833.1
									#N/A	mdm-miR172h	Gglean019483.1
									#N/A	mdm-miR172h	Gglean025892.1
									#N/A	mdm-miR172h	Gglean021957.1
									#N/A	mdm-miR172h	Gglean015520.1
									#N/A	mdm-miR172h	Gglean026849.1
									#N/A	mdm-miR172h	Gglean008425.1
									#N/A	mdm-miR172i	Gglean026282.1
									#N/A	mdm-miR172i	Gglean003274.1
									#N/A	mdm-miR172i	Gglean003270.1
									#N/A	mdm-miR172i	Gglean026848.1
									#N/A	mdm-miR172i	Gglean027146.1
									#N/A	mdm-miR172i	Gglean014137.1
									#N/A	mdm-miR172i	Gglean031260.1
									#N/A	mdm-miR172i	Gglean022243.1
									#N/A	mdm-miR172i	Gglean020028.1
									#N/A	mdm-miR172i	Gglean003110.1
									#N/A	mdm-miR172i	Gglean025892.1
									#N/A	mdm-miR172i	Gglean019483.1
									#N/A	mdm-miR172i	Gglean009228.1
									#N/A	mdm-miR172i	Gglean010833.1
									#N/A	mdm-miR172i	Gglean027909.1
									#N/A	mdm-miR172i	Gglean021957.1
									#N/A	mdm-miR172i	Gglean011686.1
									#N/A	mdm-miR172i	Gglean026849.1
									#N/A	mdm-miR172j	Gglean026282.1
									#N/A	mdm-miR172j	Gglean025204.1
									#N/A	mdm-miR172j	Gglean003274.1
									#N/A	mdm-miR172j	Gglean027146.1
									#N/A	mdm-miR172j	Gglean026848.1
									#N/A	mdm-miR172j	Gglean003270.1
									#N/A	mdm-miR172j	Gglean019483.1
									#N/A	mdm-miR172j	Gglean026243.1
									#N/A	mdm-miR172j	Gglean031260.1
									#N/A	mdm-miR172j	Gglean014137.1
									#N/A	mdm-miR172j	Gglean022243.1
									#N/A	mdm-miR172j	Gglean020028.1
									#N/A	mdm-miR172j	Gglean003110.1
									#N/A	mdm-miR172j	Gglean025892.1
									#N/A	mdm-miR172j	Gglean009228.1
									#N/A	mdm-miR172j	Gglean010833.1
									#N/A	mdm-miR172j	Gglean027909.1
									#N/A	mdm-miR172j	Gglean021957.1
									#N/A	mdm-miR172j	Gglean011686.1
									#N/A	mdm-miR172j	Gglean026849.1
									#N/A	mdm-miR172k	Gglean026282.1
									#N/A	mdm-miR172k	Gglean025204.1
									#N/A	mdm-miR172k	Gglean003274.1
									#N/A	mdm-miR172k	Gglean027146.1
									#N/A	mdm-miR172k	Gglean026848.1
									#N/A	mdm-miR172k	Gglean003270.1
									#N/A	mdm-miR172k	Gglean003110.1
									#N/A	mdm-miR172k	Gglean020028.1
									#N/A	mdm-miR172k	Gglean019483.1
									#N/A	mdm-miR172k	Gglean022243.1
									#N/A	mdm-miR172k	Gglean025892.1
									#N/A	mdm-miR172k	Gglean014137.1
									#N/A	mdm-miR172k	Gglean026243.1
									#N/A	mdm-miR172k	Gglean031260.1
									#N/A	mdm-miR172k	Gglean010833.1
									#N/A	mdm-miR172k	Gglean027909.1
									#N/A	mdm-miR172k	Gglean009228.1
									#N/A	mdm-miR172k	Gglean011686.1
									#N/A	mdm-miR172k	Gglean021957.1
									#N/A	mdm-miR172k	Gglean026849.1
									#N/A	mdm-miR172l	Gglean019483.1
									#N/A	mdm-miR172l	Gglean020028.1
									#N/A	mdm-miR172l	Gglean031260.1
									#N/A	mdm-miR172l	Gglean030416.1
									#N/A	mdm-miR172l	Gglean027982.1
									#N/A	mdm-miR172l	Gglean003110.1
									#N/A	mdm-miR172l	Gglean025204.1
									#N/A	mdm-miR172l	Gglean025466.1
									#N/A	mdm-miR172l	Gglean026282.1
									#N/A	mdm-miR172l	Gglean027146.1
									#N/A	mdm-miR172l	Gglean024227.1
									#N/A	mdm-miR172l	Gglean005692.1
									#N/A	mdm-miR172l	Gglean027909.1
									#N/A	mdm-miR172l	Gglean014137.1
									#N/A	mdm-miR172l	Gglean026849.1
									#N/A	mdm-miR172l	Gglean026000.1
									#N/A	mdm-miR172l	Gglean022243.1
									#N/A	mdm-miR172l	Gglean026243.1
									#N/A	mdm-miR172l	Gglean016463.1
									#N/A	mdm-miR172l	Gglean024299.1
									#N/A	mdm-miR172l	Gglean011686.1
									#N/A	mdm-miR172l	Gglean026217.1
									#N/A	mdm-miR172l	Gglean009228.1
									#N/A	mdm-miR172l	Gglean015520.1
									#N/A	mdm-miR172m	Gglean031260.1
									#N/A	mdm-miR172m	Gglean020028.1
									#N/A	mdm-miR172m	Gglean009228.1
									#N/A	mdm-miR172m	Gglean012497.1
									#N/A	mdm-miR172m	Gglean025466.1
									#N/A	mdm-miR172m	Gglean026282.1
									#N/A	mdm-miR172m	Gglean005692.1
									#N/A	mdm-miR172m	Gglean026000.1
									#N/A	mdm-miR172m	Gglean019483.1
									#N/A	mdm-miR172m	Gglean011686.1
									#N/A	mdm-miR172m	Gglean027146.1
									#N/A	mdm-miR172m	Gglean027909.1
									#N/A	mdm-miR172m	Gglean025892.1
									#N/A	mdm-miR172m	Gglean024299.1
									#N/A	mdm-miR172m	Gglean015520.1
									#N/A	mdm-miR172m	Gglean026243.1
									#N/A	mdm-miR172m	Gglean029466.1
									#N/A	mdm-miR172m	Gglean030416.1
									#N/A	mdm-miR172m	Gglean003110.1
									#N/A	mdm-miR172n	Gglean031260.1
									#N/A	mdm-miR172n	Gglean020028.1
									#N/A	mdm-miR172n	Gglean012497.1
									#N/A	mdm-miR172n	Gglean009228.1
									#N/A	mdm-miR172n	Gglean025466.1
									#N/A	mdm-miR172n	Gglean005692.1
									#N/A	mdm-miR172n	Gglean026000.1
									#N/A	mdm-miR172n	Gglean019483.1
									#N/A	mdm-miR172n	Gglean026282.1
									#N/A	mdm-miR172n	Gglean014137.1
									#N/A	mdm-miR172n	Gglean026849.1
									#N/A	mdm-miR172n	Gglean010833.1
									#N/A	mdm-miR172n	Gglean027146.1
									#N/A	mdm-miR172n	Gglean027909.1
									#N/A	mdm-miR172n	Gglean015520.1
									#N/A	mdm-miR172n	Gglean024299.1
									#N/A	mdm-miR172n	Gglean026243.1
									#N/A	mdm-miR172n	Gglean030416.1
									#N/A	mdm-miR172n	Gglean003110.1
									#N/A	mdm-miR172n	Gglean029466.1
									#N/A	mdm-miR172o	Gglean020028.1
									#N/A	mdm-miR172o	Gglean031260.1
									#N/A	mdm-miR172o	Gglean012497.1
									#N/A	mdm-miR172o	Gglean025466.1
									#N/A	mdm-miR172o	Gglean009228.1
									#N/A	mdm-miR172o	Gglean019483.1
									#N/A	mdm-miR172o	Gglean026000.1
									#N/A	mdm-miR172o	Gglean005692.1
									#N/A	mdm-miR172o	Gglean026282.1
									#N/A	mdm-miR172o	Gglean011686.1
									#N/A	mdm-miR172o	Gglean010833.1
									#N/A	mdm-miR172o	Gglean027146.1
									#N/A	mdm-miR172o	Gglean014137.1
									#N/A	mdm-miR172o	Gglean027909.1
									#N/A	mdm-miR172o	Gglean026849.1
									#N/A	mdm-miR172o	Gglean025892.1
									#N/A	mdm-miR172o	Gglean015520.1
									#N/A	mdm-miR172o	Gglean026243.1
									#N/A	mdm-miR172o	Gglean024299.1
									#N/A	mdm-miR172o	Gglean029466.1
									#N/A	mdm-miR172o	Gglean030416.1
									#N/A	mdm-miR172o	Gglean003110.1
									#N/A	mdm-miR2111a	Gglean004103.1
									#N/A	mdm-miR2111a	Gglean015087.1
									#N/A	mdm-miR2111a	Gglean022689.1
									#N/A	mdm-miR2111a	Gglean002417.1
									#N/A	mdm-miR2111b	Gglean004103.1
									#N/A	mdm-miR2111b	Gglean015087.1
									#N/A	mdm-miR2111b	Gglean022689.1
									#N/A	mdm-miR2111b	Gglean002417.1
									#N/A	mdm-miR319a	Gglean012367.1
									#N/A	mdm-miR319a	Gglean006504.1
									#N/A	mdm-miR319a	Gglean006071.1
									#N/A	mdm-miR319a	Gglean013127.1
									#N/A	mdm-miR319a	Gglean022391.1
									#N/A	mdm-miR319a	Gglean010520.1
									#N/A	mdm-miR319a	Gglean006455.1
									#N/A	mdm-miR319a	Gglean016054.1
									#N/A	mdm-miR319a	Gglean024699.1
									#N/A	mdm-miR319a	Gglean012927.1
									#N/A	mdm-miR319a	Gglean017814.1
									#N/A	mdm-miR319a	Gglean013014.1
									#N/A	mdm-miR319b	Gglean006071.1
									#N/A	mdm-miR319b	Gglean013127.1
									#N/A	mdm-miR319b	Gglean012367.1
									#N/A	mdm-miR319b	Gglean006504.1
									#N/A	mdm-miR319b	Gglean006455.1
									#N/A	mdm-miR319b	Gglean022391.1
									#N/A	mdm-miR319b	Gglean003438.1
									#N/A	mdm-miR319b	Gglean010520.1
									#N/A	mdm-miR319b	Gglean016054.1
									#N/A	mdm-miR319b	Gglean017814.1
									#N/A	mdm-miR319b	Gglean012927.1
									#N/A	mdm-miR319b	Gglean024699.1
									#N/A	mdm-miR319b	Gglean013014.1
									#N/A	mdm-miR319c	Gglean008986.1
									#N/A	mdm-miR319c	Gglean023217.1
									#N/A	mdm-miR319c	Gglean020068.1
									#N/A	mdm-miR3627a	Gglean021054.1
									#N/A	mdm-miR3627a	Gglean013235.1
									#N/A	mdm-miR3627a	Gglean013229.1
									#N/A	mdm-miR3627a	Gglean015578.1
									#N/A	mdm-miR3627a	Gglean025210.1
									#N/A	mdm-miR3627b	Gglean013235.1
									#N/A	mdm-miR3627b	Gglean013229.1
									#N/A	mdm-miR3627b	Gglean021054.1
									#N/A	mdm-miR3627b	Gglean015578.1
									#N/A	mdm-miR3627b	Gglean025210.1
									#N/A	mdm-miR3627c	Gglean013229.1
									#N/A	mdm-miR3627c	Gglean021054.1
									#N/A	mdm-miR3627c	Gglean015578.1
									#N/A	mdm-miR3627c	Gglean025210.1
									#N/A	mdm-miR390b	Gglean015873.1
									#N/A	mdm-miR390b	Gglean029810.1
									#N/A	mdm-miR390b	Gglean015516.1
									#N/A	mdm-miR390b	Gglean016147.1
									#N/A	mdm-miR390b	Gglean000925.1
									#N/A	mdm-miR390b	Gglean018883.1
									#N/A	mdm-miR390b	Gglean004620.1
									#N/A	mdm-miR390b	Gglean025452.1
									#N/A	mdm-miR390b	Gglean003665.1
									#N/A	mdm-miR390b	Gglean022261.1
									#N/A	mdm-miR390b	Gglean012251.1
									#N/A	mdm-miR390d	Gglean015873.1
									#N/A	mdm-miR390d	Gglean029810.1
									#N/A	mdm-miR390d	Gglean015516.1
									#N/A	mdm-miR390d	Gglean016147.1
									#N/A	mdm-miR390d	Gglean000925.1
									#N/A	mdm-miR390d	Gglean018883.1
									#N/A	mdm-miR390d	Gglean004620.1
									#N/A	mdm-miR390d	Gglean025452.1
									#N/A	mdm-miR390d	Gglean003665.1
									#N/A	mdm-miR390d	Gglean012251.1
									#N/A	mdm-miR390d	Gglean022261.1
									#N/A	mdm-miR390e	Gglean015873.1
									#N/A	mdm-miR390e	Gglean029810.1
									#N/A	mdm-miR390e	Gglean015516.1
									#N/A	mdm-miR390e	Gglean016147.1
									#N/A	mdm-miR390e	Gglean004620.1
									#N/A	mdm-miR390e	Gglean018883.1
									#N/A	mdm-miR390e	Gglean000925.1
									#N/A	mdm-miR390e	Gglean003665.1
									#N/A	mdm-miR390e	Gglean025452.1
									#N/A	mdm-miR390e	Gglean012251.1
									#N/A	mdm-miR390e	Gglean022261.1
									#N/A	mdm-miR390f	Gglean015873.1
									#N/A	mdm-miR390f	Gglean029810.1
									#N/A	mdm-miR390f	Gglean015516.1
									#N/A	mdm-miR390f	Gglean016147.1
									#N/A	mdm-miR390f	Gglean000925.1
									#N/A	mdm-miR390f	Gglean018883.1
									#N/A	mdm-miR390f	Gglean004620.1
									#N/A	mdm-miR390f	Gglean025452.1
									#N/A	mdm-miR390f	Gglean003665.1
									#N/A	mdm-miR390f	Gglean022261.1
									#N/A	mdm-miR390f	Gglean012251.1
									#N/A	mdm-miR393a	Gglean006519.1
									#N/A	mdm-miR393a	Gglean017109.1
									#N/A	mdm-miR393a	Gglean011225.1
									#N/A	mdm-miR393a	Gglean013388.1
									#N/A	mdm-miR393a	Gglean007438.1
									#N/A	mdm-miR393a	Gglean018337.1
									#N/A	mdm-miR393b	Gglean006519.1
									#N/A	mdm-miR393b	Gglean017109.1
									#N/A	mdm-miR393b	Gglean011225.1
									#N/A	mdm-miR393b	Gglean018337.1
									#N/A	mdm-miR393b	Gglean007438.1
									#N/A	mdm-miR393b	Gglean013388.1
									#N/A	mdm-miR393c	Gglean017109.1
									#N/A	mdm-miR393c	Gglean006519.1
									#N/A	mdm-miR393c	Gglean013388.1
									#N/A	mdm-miR393c	Gglean018337.1
									#N/A	mdm-miR393c	Gglean011225.1
									#N/A	mdm-miR393d	Gglean009597.1
									#N/A	mdm-miR393e	Gglean009597.1
									#N/A	mdm-miR393f	Gglean009597.1
									#N/A	mdm-miR394a	Gglean009265.1
									#N/A	mdm-miR394a	Gglean020297.1
									#N/A	mdm-miR394a	Gglean015824.1
									#N/A	mdm-miR394a	Gglean004827.1
									#N/A	mdm-miR394a	Gglean022351.1
									#N/A	mdm-miR394b	Gglean013488.1
									#N/A	mdm-miR394b	Gglean009265.1
									#N/A	mdm-miR394b	Gglean020297.1
									#N/A	mdm-miR394b	Gglean015824.1
									#N/A	mdm-miR394b	Gglean004827.1
									#N/A	mdm-miR394b	Gglean022351.1
									#N/A	mdm-miR395a	Gglean008746.1
									#N/A	mdm-miR395a	Gglean015303.1
									#N/A	mdm-miR395a	Gglean030038.1
									#N/A	mdm-miR395a	Gglean005238.1
									#N/A	mdm-miR395a	Gglean022778.1
									#N/A	mdm-miR395a	Gglean006692.1
									#N/A	mdm-miR395b	Gglean008746.1
									#N/A	mdm-miR395b	Gglean015303.1
									#N/A	mdm-miR395b	Gglean005238.1
									#N/A	mdm-miR395b	Gglean030038.1
									#N/A	mdm-miR395b	Gglean022778.1
									#N/A	mdm-miR395b	Gglean006692.1
									#N/A	mdm-miR395c	Gglean008746.1
									#N/A	mdm-miR395c	Gglean015303.1
									#N/A	mdm-miR395c	Gglean005238.1
									#N/A	mdm-miR395c	Gglean030038.1
									#N/A	mdm-miR395c	Gglean022778.1
									#N/A	mdm-miR395c	Gglean006692.1
									#N/A	mdm-miR395d	Gglean008746.1
									#N/A	mdm-miR395d	Gglean015303.1
									#N/A	mdm-miR395d	Gglean005238.1
									#N/A	mdm-miR395d	Gglean030038.1
									#N/A	mdm-miR395d	Gglean022778.1
									#N/A	mdm-miR395d	Gglean006692.1
									#N/A	mdm-miR395e	Gglean008746.1
									#N/A	mdm-miR395e	Gglean015303.1
									#N/A	mdm-miR395e	Gglean030038.1
									#N/A	mdm-miR395e	Gglean005238.1
									#N/A	mdm-miR395e	Gglean006692.1
									#N/A	mdm-miR395e	Gglean022778.1
									#N/A	mdm-miR395f	Gglean008746.1
									#N/A	mdm-miR395f	Gglean015303.1
									#N/A	mdm-miR395f	Gglean030038.1
									#N/A	mdm-miR395f	Gglean005238.1
									#N/A	mdm-miR395f	Gglean022778.1
									#N/A	mdm-miR395f	Gglean006692.1
									#N/A	mdm-miR395h	Gglean008746.1
									#N/A	mdm-miR395h	Gglean015303.1
									#N/A	mdm-miR395h	Gglean005238.1
									#N/A	mdm-miR395h	Gglean030038.1
									#N/A	mdm-miR395h	Gglean022778.1
									#N/A	mdm-miR395h	Gglean006692.1
									#N/A	mdm-miR395i	Gglean008746.1
									#N/A	mdm-miR395i	Gglean015303.1
									#N/A	mdm-miR395i	Gglean005238.1
									#N/A	mdm-miR395i	Gglean030038.1
									#N/A	mdm-miR395i	Gglean022778.1
									#N/A	mdm-miR395i	Gglean006692.1
									#N/A	mdm-miR396a	Gglean029554.1
									#N/A	mdm-miR396a	Gglean026446.1
									#N/A	mdm-miR396a	Gglean004688.1
									#N/A	mdm-miR396a	Gglean002605.1
									#N/A	mdm-miR396a	Gglean002260.1
									#N/A	mdm-miR396a	Gglean021510.1
									#N/A	mdm-miR396a	Gglean010208.1
									#N/A	mdm-miR396a	Gglean015340.1
									#N/A	mdm-miR396a	Gglean013328.1
									#N/A	mdm-miR396a	Gglean024774.1
									#N/A	mdm-miR396a	Gglean005421.1
									#N/A	mdm-miR396a	Gglean022340.1
									#N/A	mdm-miR396a	Gglean006981.1
									#N/A	mdm-miR396a	Gglean018273.1
									#N/A	mdm-miR396a	Gglean025674.1
									#N/A	mdm-miR396a	Gglean006511.1
									#N/A	mdm-miR396a	Gglean005283.1
									#N/A	mdm-miR396a	Gglean016233.1
									#N/A	mdm-miR396a	Gglean021384.1
									#N/A	mdm-miR396a	Gglean030357.1
									#N/A	mdm-miR396a	Gglean012701.1
									#N/A	mdm-miR396b	Gglean017057.1
									#N/A	mdm-miR396b	Gglean029171.1
									#N/A	mdm-miR396b	Gglean014720.1
									#N/A	mdm-miR396b	Gglean006511.1
									#N/A	mdm-miR396b	Gglean004844.1
									#N/A	mdm-miR396b	Gglean025674.1
									#N/A	mdm-miR396b	Gglean006981.1
									#N/A	mdm-miR396b	Gglean029554.1
									#N/A	mdm-miR396b	Gglean016550.1
									#N/A	mdm-miR396b	Gglean012701.1
									#N/A	mdm-miR396b	Gglean005283.1
									#N/A	mdm-miR396b	Gglean030172.1
									#N/A	mdm-miR396b	Gglean011141.1
									#N/A	mdm-miR396b	Gglean015722.1
									#N/A	mdm-miR396b	Gglean001395.1
									#N/A	mdm-miR396b	Gglean002260.1
									#N/A	mdm-miR396d	Gglean025329.1
									#N/A	mdm-miR396d	Gglean015340.1
									#N/A	mdm-miR396d	Gglean028260.1
									#N/A	mdm-miR396d	Gglean013328.1
									#N/A	mdm-miR396d	Gglean029171.1
									#N/A	mdm-miR396d	Gglean024774.1
									#N/A	mdm-miR396d	Gglean000122.1
									#N/A	mdm-miR396d	Gglean006981.1
									#N/A	mdm-miR396d	Gglean012175.1
									#N/A	mdm-miR396d	Gglean030172.1
									#N/A	mdm-miR396d	Gglean029554.1
									#N/A	mdm-miR396d	Gglean023132.1
									#N/A	mdm-miR396d	Gglean011692.1
									#N/A	mdm-miR396d	Gglean002260.1
									#N/A	mdm-miR396d	Gglean017067.1
									#N/A	mdm-miR396d	Gglean026508.1
									#N/A	mdm-miR396e	Gglean025329.1
									#N/A	mdm-miR396e	Gglean029171.1
									#N/A	mdm-miR396e	Gglean002322.1
									#N/A	mdm-miR396e	Gglean028260.1
									#N/A	mdm-miR396e	Gglean015340.1
									#N/A	mdm-miR396e	Gglean006511.1
									#N/A	mdm-miR396e	Gglean024774.1
									#N/A	mdm-miR396e	Gglean012175.1
									#N/A	mdm-miR396e	Gglean006981.1
									#N/A	mdm-miR396e	Gglean000122.1
									#N/A	mdm-miR396e	Gglean023132.1
									#N/A	mdm-miR396e	Gglean029554.1
									#N/A	mdm-miR396e	Gglean030172.1
									#N/A	mdm-miR396e	Gglean011692.1
									#N/A	mdm-miR396e	Gglean002260.1
									#N/A	mdm-miR396e	Gglean012701.1
									#N/A	mdm-miR396e	Gglean026508.1
									#N/A	mdm-miR396e	Gglean017067.1
									#N/A	mdm-miR396f	Gglean026793.1
									#N/A	mdm-miR396f	Gglean029171.1
									#N/A	mdm-miR396f	Gglean006511.1
									#N/A	mdm-miR396f	Gglean014558.1
									#N/A	mdm-miR396f	Gglean016620.1
									#N/A	mdm-miR396f	Gglean013374.1
									#N/A	mdm-miR396f	Gglean026620.1
									#N/A	mdm-miR396f	Gglean016103.1
									#N/A	mdm-miR396f	Gglean002347.1
									#N/A	mdm-miR396f	Gglean013372.1
									#N/A	mdm-miR396f	Gglean010375.1
									#N/A	mdm-miR396f	Gglean011223.1
									#N/A	mdm-miR396f	Gglean014304.1
									#N/A	mdm-miR396f	Gglean017280.1
									#N/A	mdm-miR396f	Gglean003277.1
									#N/A	mdm-miR396f	Gglean004649.1
									#N/A	mdm-miR396f	Gglean022062.1
									#N/A	mdm-miR396f	Gglean021455.1
									#N/A	mdm-miR396f	Gglean011141.1
									#N/A	mdm-miR396f	Gglean004844.1
									#N/A	mdm-miR396f	Gglean018455.1
									#N/A	mdm-miR396f	Gglean006981.1
									#N/A	mdm-miR396f	Gglean006884.1
									#N/A	mdm-miR396f	Gglean030172.1
									#N/A	mdm-miR396f	Gglean003825.1
									#N/A	mdm-miR396f	Gglean000445.1
									#N/A	mdm-miR396f	Gglean012701.1
									#N/A	mdm-miR396g	Gglean026793.1
									#N/A	mdm-miR396g	Gglean006511.1
									#N/A	mdm-miR396g	Gglean026620.1
									#N/A	mdm-miR396g	Gglean016620.1
									#N/A	mdm-miR396g	Gglean013374.1
									#N/A	mdm-miR396g	Gglean010375.1
									#N/A	mdm-miR396g	Gglean029171.1
									#N/A	mdm-miR396g	Gglean014558.1
									#N/A	mdm-miR396g	Gglean013372.1
									#N/A	mdm-miR396g	Gglean016103.1
									#N/A	mdm-miR396g	Gglean004649.1
									#N/A	mdm-miR396g	Gglean017280.1
									#N/A	mdm-miR396g	Gglean011223.1
									#N/A	mdm-miR396g	Gglean003277.1
									#N/A	mdm-miR396g	Gglean022062.1
									#N/A	mdm-miR396g	Gglean014304.1
									#N/A	mdm-miR396g	Gglean004844.1
									#N/A	mdm-miR396g	Gglean030172.1
									#N/A	mdm-miR396g	Gglean011141.1
									#N/A	mdm-miR396g	Gglean018455.1
									#N/A	mdm-miR396g	Gglean021455.1
									#N/A	mdm-miR396g	Gglean029554.1
									#N/A	mdm-miR396g	Gglean003825.1
									#N/A	mdm-miR396g	Gglean000445.1
									#N/A	mdm-miR396g	Gglean012701.1
									#N/A	mdm-miR397a	Gglean030878.1
									#N/A	mdm-miR397a	Gglean021592.1
									#N/A	mdm-miR397a	Gglean026897.1
									#N/A	mdm-miR397a	Gglean023503.1
									#N/A	mdm-miR397a	Gglean006292.1
									#N/A	mdm-miR397a	Gglean022240.1
									#N/A	mdm-miR397a	Gglean026885.1
									#N/A	mdm-miR397a	Gglean009496.1
									#N/A	mdm-miR397a	Gglean019708.1
									#N/A	mdm-miR397a	Gglean021685.1
									#N/A	mdm-miR397a	Gglean021664.1
									#N/A	mdm-miR397a	Gglean024906.1
									#N/A	mdm-miR397a	Gglean030438.1
									#N/A	mdm-miR397a	Gglean018490.1
									#N/A	mdm-miR397a	Gglean029998.1
									#N/A	mdm-miR397a	Gglean014191.1
									#N/A	mdm-miR397a	Gglean019707.1
									#N/A	mdm-miR397a	Gglean004768.1
									#N/A	mdm-miR397b	Gglean026897.1
									#N/A	mdm-miR397b	Gglean006292.1
									#N/A	mdm-miR397b	Gglean023503.1
									#N/A	mdm-miR397b	Gglean021591.1
									#N/A	mdm-miR397b	Gglean022240.1
									#N/A	mdm-miR397b	Gglean021592.1
									#N/A	mdm-miR397b	Gglean030878.1
									#N/A	mdm-miR397b	Gglean026885.1
									#N/A	mdm-miR397b	Gglean021664.1
									#N/A	mdm-miR397b	Gglean021685.1
									#N/A	mdm-miR397b	Gglean019708.1
									#N/A	mdm-miR397b	Gglean024906.1
									#N/A	mdm-miR397b	Gglean019717.1
									#N/A	mdm-miR397b	Gglean029998.1
									#N/A	mdm-miR397b	Gglean030438.1
									#N/A	mdm-miR397b	Gglean014191.1
									#N/A	mdm-miR397b	Gglean019707.1
									#N/A	mdm-miR398a	Gglean000780.1
									#N/A	mdm-miR398c	Gglean005399.1
									#N/A	mdm-miR398c	Gglean021111.1
									#N/A	mdm-miR398c	Gglean005184.1
									#N/A	mdm-miR399a	Gglean024879.1
									#N/A	mdm-miR399a	Gglean001416.1
									#N/A	mdm-miR399a	Gglean026841.1
									#N/A	mdm-miR399a	Gglean030717.1
									#N/A	mdm-miR399b	Gglean030717.1
									#N/A	mdm-miR399b	Gglean024879.1
									#N/A	mdm-miR399b	Gglean026841.1
									#N/A	mdm-miR399b	Gglean001416.1
									#N/A	mdm-miR399c	Gglean001416.1
									#N/A	mdm-miR399c	Gglean024879.1
									#N/A	mdm-miR399c	Gglean030717.1
									#N/A	mdm-miR399c	Gglean026841.1
									#N/A	mdm-miR399d	Gglean019717.1
									#N/A	mdm-miR399d	Gglean026841.1
									#N/A	mdm-miR399d	Gglean011745.1
									#N/A	mdm-miR399e	Gglean013571.1
									#N/A	mdm-miR399f	Gglean013571.1
									#N/A	mdm-miR399g	Gglean013571.1
									#N/A	mdm-miR399h	Gglean013571.1
									#N/A	mdm-miR399i	Gglean026841.1
									#N/A	mdm-miR399i	Gglean019717.1
									#N/A	mdm-miR399i	Gglean024852.1
									#N/A	mdm-miR399j	Gglean026841.1
									#N/A	mdm-miR399j	Gglean019717.1
									#N/A	mdm-miR399j	Gglean024852.1
									#N/A	mdm-miR408a	Gglean022110.1
									#N/A	mdm-miR408a	Gglean016854.1
									#N/A	mdm-miR408a	Gglean027383.1
									#N/A	mdm-miR408a	Gglean029860.1
									#N/A	mdm-miR408a	Gglean000789.1
									#N/A	mdm-miR408a	Gglean009342.1
									#N/A	mdm-miR408a	Gglean029859.1
									#N/A	mdm-miR408a	Gglean020257.1
									#N/A	mdm-miR408a	Gglean029343.1
									#N/A	mdm-miR408a	Gglean026745.1
									#N/A	mdm-miR408a	Gglean009354.1
									#N/A	mdm-miR408b	Gglean029684.1
									#N/A	mdm-miR408b	Gglean006652.1
									#N/A	mdm-miR408b	Gglean024138.1
									#N/A	mdm-miR408b	Gglean027365.1
									#N/A	mdm-miR408b	Gglean011347.1
									#N/A	mdm-miR408b	Gglean023593.1
									#N/A	mdm-miR408b	Gglean026386.1
									#N/A	mdm-miR408b	Gglean026679.1
									#N/A	mdm-miR408c	Gglean026719.1
									#N/A	mdm-miR408c	Gglean027365.1
									#N/A	mdm-miR408c	Gglean024138.1
									#N/A	mdm-miR408c	Gglean006652.1
									#N/A	mdm-miR408c	Gglean029684.1
									#N/A	mdm-miR408c	Gglean011347.1
									#N/A	mdm-miR408c	Gglean023593.1
									#N/A	mdm-miR408c	Gglean026679.1
									#N/A	mdm-miR408c	Gglean026386.1
									#N/A	mdm-miR408d	Gglean029684.1
									#N/A	mdm-miR408d	Gglean024138.1
									#N/A	mdm-miR408d	Gglean026719.1
									#N/A	mdm-miR408d	Gglean027365.1
									#N/A	mdm-miR408d	Gglean006652.1
									#N/A	mdm-miR408d	Gglean011347.1
									#N/A	mdm-miR408d	Gglean023593.1
									#N/A	mdm-miR408d	Gglean026679.1
									#N/A	mdm-miR477a	Gglean026444.1
									#N/A	mdm-miR477a	Gglean021440.1
									#N/A	mdm-miR477a	Gglean017137.1
									#N/A	mdm-miR477a	Gglean006929.1
									#N/A	mdm-miR477a	Gglean026446.1
									#N/A	mdm-miR477a	Gglean028507.1
									#N/A	mdm-miR477a	Gglean020117.1
									#N/A	mdm-miR477a	Gglean023710.1
									#N/A	mdm-miR477a	Gglean009945.1
									#N/A	mdm-miR477a	Gglean012863.1
									#N/A	mdm-miR477a	Gglean021324.1
									#N/A	mdm-miR477a	Gglean023397.1
									#N/A	mdm-miR477a	Gglean022184.1
									#N/A	mdm-miR477a	Gglean029630.1
									#N/A	mdm-miR477b	Gglean006373.1
									#N/A	mdm-miR477b	Gglean023397.1
									#N/A	mdm-miR477b	Gglean009945.1
									#N/A	mdm-miR477b	Gglean018312.1
									#N/A	mdm-miR477b	Gglean012863.1
									#N/A	mdm-miR477b	Gglean012129.1
									#N/A	mdm-miR477b	Gglean020117.1
									#N/A	mdm-miR477b	Gglean028507.1
									#N/A	mdm-miR482a-3p	Gglean015479.1
									#N/A	mdm-miR482a-3p	Gglean006668.1
									#N/A	mdm-miR482a-5p	Gglean006680.1
									#N/A	mdm-miR482a-5p	Gglean003568.1
									#N/A	mdm-miR482a-5p	Gglean005720.1
									#N/A	mdm-miR482a-5p	Gglean002532.1
									#N/A	mdm-miR482a-5p	Gglean021109.1
									#N/A	mdm-miR482a-5p	Gglean005584.1
									#N/A	mdm-miR482b	Gglean031018.1
									#N/A	mdm-miR482b	Gglean026820.1
									#N/A	mdm-miR482b	Gglean005258.1
									#N/A	mdm-miR482b	Gglean026471.1
									#N/A	mdm-miR482b	Gglean010072.1
									#N/A	mdm-miR482b	Gglean015906.1
									#N/A	mdm-miR482b	Gglean010026.1
									#N/A	mdm-miR482b	Gglean006668.1
									#N/A	mdm-miR482b	Gglean019292.1
									#N/A	mdm-miR482b	Gglean023611.1
									#N/A	mdm-miR482b	Gglean019096.1
									#N/A	mdm-miR482b	Gglean004082.1
									#N/A	mdm-miR482b	Gglean019442.1
									#N/A	mdm-miR482b	Gglean012996.1
									#N/A	mdm-miR482b	Gglean019290.1
									#N/A	mdm-miR482b	Gglean004172.1
									#N/A	mdm-miR482b	Gglean010236.1
									#N/A	mdm-miR482b	Gglean030552.1
									#N/A	mdm-miR482b	Gglean013154.1
									#N/A	mdm-miR482b	Gglean029888.1
									#N/A	mdm-miR482b	Gglean010063.1
									#N/A	mdm-miR482b	Gglean009796.1
									#N/A	mdm-miR482b	Gglean019446.1
									#N/A	mdm-miR482b	Gglean031083.1
									#N/A	mdm-miR482b	Gglean001306.1
									#N/A	mdm-miR482b	Gglean006375.1
									#N/A	mdm-miR482b	Gglean019443.1
									#N/A	mdm-miR482b	Gglean022473.1
									#N/A	mdm-miR482c	Gglean004172.1
									#N/A	mdm-miR482c	Gglean005252.1
									#N/A	mdm-miR482c	Gglean021175.1
									#N/A	mdm-miR482c	Gglean005258.1
									#N/A	mdm-miR482c	Gglean006668.1
									#N/A	mdm-miR482c	Gglean019290.1
									#N/A	mdm-miR482c	Gglean009796.1
									#N/A	mdm-miR482c	Gglean030552.1
									#N/A	mdm-miR482c	Gglean019093.1
									#N/A	mdm-miR482c	Gglean019096.1
									#N/A	mdm-miR482c	Gglean019292.1
									#N/A	mdm-miR482c	Gglean016618.1
									#N/A	mdm-miR482c	Gglean019442.1
									#N/A	mdm-miR482d	Gglean013663.1
									#N/A	mdm-miR482d	Gglean020147.1
									#N/A	mdm-miR5225a	Gglean026621.1
									#N/A	mdm-miR5225b	Gglean026621.1
									#N/A	mdm-miR535a	Gglean000349.1
									#N/A	mdm-miR535a	Gglean006092.1
									#N/A	mdm-miR535a	Gglean012602.1
									#N/A	mdm-miR535b	Gglean016197.1
									#N/A	mdm-miR535b	Gglean000349.1
									#N/A	mdm-miR535b	Gglean016208.1
									#N/A	mdm-miR535b	Gglean005664.1
									#N/A	mdm-miR535b	Gglean002712.1
									#N/A	mdm-miR535b	Gglean027781.1
									#N/A	mdm-miR535c	Gglean016197.1
									#N/A	mdm-miR535c	Gglean016208.1
									#N/A	mdm-miR535c	Gglean000349.1
									#N/A	mdm-miR535c	Gglean027781.1
									#N/A	mdm-miR535c	Gglean005664.1
									#N/A	mdm-miR535c	Gglean002712.1
									#N/A	mdm-miR535d	Gglean008955.1
									#N/A	mdm-miR535d	Gglean000349.1
									#N/A	mdm-miR535d	Gglean024532.1
									#N/A	mdm-miR535d	Gglean001468.1
									#N/A	mdm-miR535d	Gglean017800.1
									#N/A	mdm-miR535d	Gglean009954.1
									#N/A	mdm-miR7120a	Gglean024306.1
									#N/A	mdm-miR7120a	Gglean010776.1
									#N/A	mdm-miR7120b	Gglean024306.1
									#N/A	mdm-miR7120b	Gglean010776.1
									#N/A	mdm-miR7121a	Gglean009933.1
									#N/A	mdm-miR7121a	Gglean010678.1
									#N/A	mdm-miR7121a	Gglean003758.1
									#N/A	mdm-miR7121a	Gglean011737.1
									#N/A	mdm-miR7121a	Gglean018468.1
									#N/A	mdm-miR7121a	Gglean015474.1
									#N/A	mdm-miR7121b	Gglean010678.1
									#N/A	mdm-miR7121b	Gglean009933.1
									#N/A	mdm-miR7121b	Gglean011737.1
									#N/A	mdm-miR7121b	Gglean018468.1
									#N/A	mdm-miR7121b	Gglean003758.1
									#N/A	mdm-miR7121b	Gglean015474.1
									#N/A	mdm-miR7121c	Gglean009933.1
									#N/A	mdm-miR7121c	Gglean010678.1
									#N/A	mdm-miR7121c	Gglean018468.1
									#N/A	mdm-miR7121c	Gglean003758.1
									#N/A	mdm-miR7121c	Gglean015474.1
									#N/A	mdm-miR7121d	Gglean010678.1
									#N/A	mdm-miR7121d	Gglean024089.1
									#N/A	mdm-miR7121d	Gglean018468.1
									#N/A	mdm-miR7121d	Gglean016405.1
									#N/A	mdm-miR7121d	Gglean011737.1
									#N/A	mdm-miR7121d	Gglean015853.1
									#N/A	mdm-miR7121d	Gglean007999.1
									#N/A	mdm-miR7121d	Gglean015474.1
									#N/A	mdm-miR7121e	Gglean024089.1
									#N/A	mdm-miR7121e	Gglean016405.1
									#N/A	mdm-miR7121e	Gglean018468.1
									#N/A	mdm-miR7121e	Gglean010678.1
									#N/A	mdm-miR7121e	Gglean011737.1
									#N/A	mdm-miR7121e	Gglean007999.1
									#N/A	mdm-miR7121e	Gglean015853.1
									#N/A	mdm-miR7121e	Gglean015474.1
									#N/A	mdm-miR7121f	Gglean018468.1
									#N/A	mdm-miR7121f	Gglean024089.1
									#N/A	mdm-miR7121f	Gglean016405.1
									#N/A	mdm-miR7121f	Gglean010678.1
									#N/A	mdm-miR7121f	Gglean011737.1
									#N/A	mdm-miR7121f	Gglean007999.1
									#N/A	mdm-miR7121f	Gglean015853.1
									#N/A	mdm-miR7121f	Gglean015474.1
									#N/A	mdm-miR7121g	Gglean018468.1
									#N/A	mdm-miR7121g	Gglean024089.1
									#N/A	mdm-miR7121g	Gglean016405.1
									#N/A	mdm-miR7121g	Gglean010678.1
									#N/A	mdm-miR7121g	Gglean011737.1
									#N/A	mdm-miR7121g	Gglean015853.1
									#N/A	mdm-miR7121g	Gglean007999.1
									#N/A	mdm-miR7121g	Gglean015474.1
									#N/A	mdm-miR7121h	Gglean018468.1
									#N/A	mdm-miR7121h	Gglean024089.1
									#N/A	mdm-miR7121h	Gglean016405.1
									#N/A	mdm-miR7121h	Gglean010678.1
									#N/A	mdm-miR7121h	Gglean011737.1
									#N/A	mdm-miR7121h	Gglean015853.1
									#N/A	mdm-miR7121h	Gglean007999.1
									#N/A	mdm-miR7121h	Gglean015474.1
									#N/A	mdm-miR7124a	Gglean013400.1
									#N/A	mdm-miR7124a	Gglean019170.1
									#N/A	mdm-miR7124a	Gglean016544.1
									#N/A	mdm-miR7124a	Gglean019419.1
									#N/A	mdm-miR7124a	Gglean000563.1
									#N/A	mdm-miR7124a	Gglean004060.1
									#N/A	mdm-miR7124a	Gglean000668.1
									#N/A	mdm-miR7124b	Gglean013400.1
									#N/A	mdm-miR7124b	Gglean016544.1
									#N/A	mdm-miR7124b	Gglean016730.1
									#N/A	mdm-miR7124b	Gglean019170.1
									#N/A	mdm-miR7124b	Gglean019419.1
									#N/A	mdm-miR7124b	Gglean000563.1
									#N/A	mdm-miR7124b	Gglean004060.1
									#N/A	mdm-miR7124b	Gglean000668.1
									#N/A	mdm-miR7125	Gglean009012.1
									#N/A	mdm-miR7125	Gglean025605.1
									#N/A	mdm-miR7127a	Gglean002763.1
									#N/A	mdm-miR7127a	Gglean021747.1
									#N/A	mdm-miR7127a	Gglean006126.1
									#N/A	mdm-miR7127a	Gglean028856.1
									#N/A	mdm-miR7127a	Gglean001930.1
									#N/A	mdm-miR7127a	Gglean007204.1
									#N/A	mdm-miR7127a	Gglean006637.1
									#N/A	mdm-miR7127b	Gglean002763.1
									#N/A	mdm-miR7127b	Gglean021747.1
									#N/A	mdm-miR7127b	Gglean006126.1
									#N/A	mdm-miR7127b	Gglean007204.1
									#N/A	mdm-miR7127b	Gglean006637.1
									#N/A	mdm-miR7127b	Gglean028856.1
									#N/A	mdm-miR7127b	Gglean001930.1
									#N/A	mdm-miR7128	Gglean000096.1
									#N/A	mdm-miR7128	Gglean013285.1
									#N/A	mdm-miR827	Gglean030545.1
									#N/A	mdm-miR827	Gglean018167.1
									#N/A	mdm-miR827	Gglean011737.1
									#N/A	mdm-miR828a	Gglean025970.1
									#N/A	mdm-miR828a	Gglean000041.1
									#N/A	mdm-miR828a	Gglean030057.1
									#N/A	mdm-miR828a	Gglean031255.1
									#N/A	mdm-miR828a	Gglean031254.1
									#N/A	mdm-miR828a	Gglean020557.1
									#N/A	mdm-miR828a	Gglean011780.1
									#N/A	mdm-miR828a	Gglean027475.1
									#N/A	mdm-miR828b	Gglean025970.1
									#N/A	mdm-miR828b	Gglean000041.1
									#N/A	mdm-miR828b	Gglean030057.1
									#N/A	mdm-miR828b	Gglean002600.1
									#N/A	mdm-miR828b	Gglean031255.1
									#N/A	mdm-miR828b	Gglean011780.1
									#N/A	mdm-miR828b	Gglean031254.1
									#N/A	mdm-miR828b	Gglean020557.1
									#N/A	mdm-miR828b	Gglean009858.1
									#N/A	mdm-miR828b	Gglean027475.1
									#N/A	mdm-miR858	Gglean031080.1
									#N/A	mdm-miR858	Gglean005786.1
									#N/A	mdm-miR858	Gglean012997.1
									#N/A	mdm-miR858	Gglean020849.1
									#N/A	mdm-miR858	Gglean031255.1
									#N/A	mdm-miR858	Gglean002600.1
									#N/A	mdm-miR858	Gglean007833.1
									#N/A	mdm-miR858	Gglean001842.1
									#N/A	mdm-miR858	Gglean020873.1
									#N/A	mdm-miR858	Gglean023939.1
									#N/A	mdm-miR858	Gglean004276.1
									#N/A	mdm-miR858	Gglean027607.1
									#N/A	mdm-miR858	Gglean004274.1
									#N/A	mdm-miR858	Gglean008242.1
									#N/A	mdm-miR858	Gglean014090.1
									#N/A	mdm-miR858	Gglean004315.1
									#N/A	mdm-miR858	Gglean020871.1
									#N/A	mdm-miR858	Gglean029266.1
									#N/A	mdm-miR858	Gglean020505.1
									#N/A	mdm-miR858	Gglean031077.1
									#N/A	mdm-miR858	Gglean026143.1
									#N/A	novel_mir103	Gglean017049.1
									#N/A	novel_mir103	Gglean017959.1
									#N/A	novel_mir103	Gglean023073.1
									#N/A	novel_mir103	Gglean020645.1
									#N/A	novel_mir106	Gglean025195.1
									#N/A	novel_mir107	Gglean012511.1
									#N/A	novel_mir110	Gglean014199.1
									#N/A	novel_mir110	Gglean017753.1
									#N/A	novel_mir110	Gglean007937.1
									#N/A	novel_mir110	Gglean030025.1
									#N/A	novel_mir110	Gglean028236.1
									#N/A	novel_mir110	Gglean016507.1
									#N/A	novel_mir110	Gglean030928.1
									#N/A	novel_mir110	Gglean009117.1
									#N/A	novel_mir110	Gglean001109.1
									#N/A	novel_mir110	Gglean029241.1
									#N/A	novel_mir110	Gglean012497.1
									#N/A	novel_mir110	Gglean002465.1
									#N/A	novel_mir110	Gglean012025.1
									#N/A	novel_mir110	Gglean017494.1
									#N/A	novel_mir110	Gglean018915.1
									#N/A	novel_mir110	Gglean024948.1
									#N/A	novel_mir110	Gglean005650.1
									#N/A	novel_mir110	Gglean020489.1
									#N/A	novel_mir11	Gglean000349.1
									#N/A	novel_mir111	Gglean004290.1
									#N/A	novel_mir111	Gglean012404.1
									#N/A	novel_mir111	Gglean029903.1
									#N/A	novel_mir111	Gglean000440.1
									#N/A	novel_mir111	Gglean004292.1
									#N/A	novel_mir111	Gglean016618.1
									#N/A	novel_mir111	Gglean021751.1
									#N/A	novel_mir111	Gglean023500.1
									#N/A	novel_mir111	Gglean009830.1
									#N/A	novel_mir111	Gglean002117.1
									#N/A	novel_mir111	Gglean007952.1
									#N/A	novel_mir111	Gglean002186.1
									#N/A	novel_mir111	Gglean002122.1
									#N/A	novel_mir111	Gglean002106.1
									#N/A	novel_mir11	Gglean002650.1
									#N/A	novel_mir115	Gglean008412.1
									#N/A	novel_mir11	Gglean000349.1
									#N/A	novel_mir11	Gglean002650.1
									#N/A	novel_mir125	Gglean029530.1
									#N/A	novel_mir125	Gglean024330.1
									#N/A	novel_mir125	Gglean028763.1
									#N/A	novel_mir127	Gglean025175.1
									#N/A	novel_mir12	Gglean016764.1
									#N/A	novel_mir131	Gglean006130.1
									#N/A	novel_mir131	Gglean007590.1
									#N/A	novel_mir133	Gglean005638.1
									#N/A	novel_mir14	Gglean025117.1
									#N/A	novel_mir14	Gglean015771.1
									#N/A	novel_mir14	Gglean000311.1
									#N/A	novel_mir143	Gglean004494.1
									#N/A	novel_mir143	Gglean017989.1
									#N/A	novel_mir144	Gglean002337.1
									#N/A	novel_mir144	Gglean001619.1
									#N/A	novel_mir14	Gglean025117.1
									#N/A	novel_mir14	Gglean015771.1
									#N/A	novel_mir14	Gglean000311.1
									#N/A	novel_mir151	Gglean024852.1
									#N/A	novel_mir151	Gglean014394.1
									#N/A	novel_mir151	Gglean027661.1
									#N/A	novel_mir151	Gglean004337.1
									#N/A	novel_mir151	Gglean019346.1
									#N/A	novel_mir151	Gglean018706.1
									#N/A	novel_mir151	Gglean024471.1
									#N/A	novel_mir151	Gglean008545.1
									#N/A	novel_mir151	Gglean009980.1
									#N/A	novel_mir151	Gglean005238.1
									#N/A	novel_mir151	Gglean016834.1
									#N/A	novel_mir151	Gglean030127.1
									#N/A	novel_mir151	Gglean014528.1
									#N/A	novel_mir151	Gglean002093.1
									#N/A	novel_mir151	Gglean020154.1
									#N/A	novel_mir151	Gglean007941.1
									#N/A	novel_mir151	Gglean023181.1
									#N/A	novel_mir151	Gglean030801.1
									#N/A	novel_mir151	Gglean015227.1
									#N/A	novel_mir151	Gglean024310.1
									#N/A	novel_mir151	Gglean011194.1
									#N/A	novel_mir156	Gglean013654.1
									#N/A	novel_mir166	Gglean022858.1
[truncated: 647 more rows]
